# Supplementary material for: The impact of oxygen on the transcriptome of recombinant S. cerevisiae and P. pastoris - a comparative analysis
Source: BMC Genomics. 2011 May 9;12:218. doi: 10.1186/1471-2164-12-218 (PMC3116504; doi:10.1186/1471-2164-12-218)
Supplement: Additional file 1 — List of orthologues. List of the orthologues (2891 gene IDs) between S. cerevisiae and P. pastoris used for the direct comparison of the results of the transcriptional analysis. Orthology was determined using a reciprocal best hit strategy based on protein BLASTs (E-value cut-off < 10-5 and filtering for at least one high scoring segment > 50 amino acids with a similarity > 40%). 388 gene IDs passing the filters were excluded since they were missing either on the S. cerevisiae or on the P. pastoris microarrays. Column A, P. pastoris gene IDs used in microarrays; column B, S. cerevisiae systematic names; column C, S. cerevisiae short gene names (corresponding to the protein names); column D, number of S. cerevisiae genes for which the P. pastoris protein was the best hit. [file 1471-2164-12-218-S1.XLS]

## Sheet: O2_PIPAsel_with_SC_count_4050
P. pastoris ID	S. cerevisiae ORF ID	S. cerevisiae gene name	Number of S. cerevisiae best hits
PIPA00002	YGL008C	PMA1	2
PIPA00008	YLR409C	UTP21	1
PIPA00009	YLR410W	VIP1	1
PIPA00013	YMR146C	TIF34	1
PIPA00019	YGL048C	RPT6	1
PIPA00020	YGL049C	TIF4632	2
PIPA00022	YLL019C	KNS1	1
PIPA00023	YNL072W	RNH201	1
PIPA00025	YNL075W	IMP4	1
PIPA00026	YER007C-A	TMA20	1
PIPA00028	YMR281W	GPI12	1
PIPA00030	YAL056W	GPB2	2
PIPA00032	YKR098C	UBP11	2
PIPA00033	YKR099W	BAS1	1
PIPA00035	YHR064C	SSZ1	1
PIPA00036	YFR051C	RET2	1
PIPA00037	YER005W	YND1	1
PIPA00039	YHL020C	OPI1	1
PIPA00040	YDR165W	TRM82	1
PIPA00041	YJL054W	TIM54	1
PIPA00045	YER163C	YER163C	1
PIPA00046	YGR267C	FOL2	1
PIPA00049	YER162C	RAD4	1
PIPA00050	YDR087C	RRP1	1
PIPA00051	YDR088C	SLU7	1
PIPA00052	YDR089W	YDR089W	1
PIPA00056	YMR290C	HAS1	1
PIPA00057	YML069W	POB3	1
PIPA00060	YLR277C	YSH1	1
PIPA00063	YML130C	ERO1	1
PIPA00064	YIL031W	ULP2	1
PIPA00067	YER006W	NUG1	1
PIPA00074	YOR262W	YOR262W	1
PIPA00075	YOR265W	RBL2	1
PIPA00076	YOR261C	RPN8	1
PIPA00078	YIR026C	YVH1	1
PIPA00079	YOR037W	CYC2	1
PIPA00080	YKL019W	RAM2	1
PIPA00081	YDR267C	CIA1	1
PIPA00082	YMR088C	VBA1	1
PIPA00083	YBR138C	YBR138C	1
PIPA00084	YNL040W	YNL040W	1
PIPA00086	YLR378C	SEC61	1
PIPA00089	YBR091C	TIM12	1
PIPA00092	YKL060C	FBA1	1
PIPA00096	YGL084C	GUP1	2
PIPA00097	YEL058W	PCM1	1
PIPA00098	YFR006W	YFR006W	1
PIPA00102	YKL120W	OAC1	1
PIPA00104	YJL190C	RPS22A	2
PIPA00107	YDR204W	COQ4	1
PIPA00112	YLR168C	UPS2	2
PIPA00118	YHR050W	SMF2	1
PIPA00119	YBR081C	SPT7	1
PIPA00120	YJL050W	MTR4	1
PIPA00121	YBR082C	UBC4	2
PIPA00124	YOR340C	RPA43	1
PIPA00127	YOR330C	MIP1	1
PIPA00130	YOR361C	PRT1	1
PIPA00133	YAL048C	GEM1	1
PIPA00136	YNL209W	SSB2	2
PIPA00140	YPL226W	NEW1	1
PIPA00142	YOR373W	NUD1	1
PIPA00147	YPR132W	RPS23B	2
PIPA00149	YPR128C	ANT1	1
PIPA00150	YPR131C	NAT3	1
PIPA00151	YPR129W	SCD6	1
PIPA00152	YIL021W	RPB3	1
PIPA00153	YIL020C	HIS6	1
PIPA00156	YJL005W	CYR1	1
PIPA00159	YML123C	PHO84	1
PIPA00165	YGR119C	NUP57	1
PIPA00166	YGL018C	JAC1	1
PIPA00167	YER015W	FAA2	1
PIPA00169	YPR133C	SPN1	1
PIPA00176	YNL134C	YNL134C	1
PIPA00178	YDR529C	QCR7	1
PIPA00180	YCL059C	KRR1	1
PIPA00183	YLR186W	EMG1	1
PIPA00187	YCL024W	KCC4	3
PIPA00189	YCL050C	APA1	2
PIPA00190	YPL131W	RPL5	1
PIPA00191	YOR227W	HER1	2
PIPA00192	YCL032W	STE50	1
PIPA00193	YCL031C	RRP7	1
PIPA00194	YDR511W	ACN9	1
PIPA00196	YCL038C	ATG22	1
PIPA00200	YDR531W	CAB1	1
PIPA00204	YCL057W	PRD1	1
PIPA00210	YMR215W	GAS3	1
PIPA00211	YBR162C	TOS1	1
PIPA00214	YBR004C	GPI18	1
PIPA00218	YDR171W	HSP42	2
PIPA00228	YML067C	ERV41	1
PIPA00230	YDR502C	SAM2	2
PIPA00231	YHR009C	YHR009C	1
PIPA00234	YHR100C	GEP4	1
PIPA00236	YDR343C	HXT6	17
PIPA00237	YGR086C	PIL1	1
PIPA00239	YFR050C	PRE4	1
PIPA00242	YER152C	YER152C	1
PIPA00243	YMR023C	MSS1	1
PIPA00248	YER154W	OXA1	1
PIPA00250	YDR419W	RAD30	1
PIPA00252	YDR266C	YDR266C	1
PIPA00253	YHL014C	YLF2	1
PIPA00254	YMR099C	YMR099C	1
PIPA00255	YER145C	FTR1	1
PIPA00258	YJR142W	YJR142W	1
PIPA00260	YDR150W	NUM1	1
PIPA00261	YJL094C	KHA1	1
PIPA00262	YDL033C	SLM3	1
PIPA00265	YLR025W	SNF7	1
PIPA00266	YFL036W	RPO41	1
PIPA00269	YNL163C	RIA1	1
PIPA00270	YMR297W	PRC1	1
PIPA00271	YER172C	BRR2	1
PIPA00275	YDL156W	YDL156W	1
PIPA00276	YMR113W	FOL3	2
PIPA00277	YDL159W	STE7	1
PIPA00281	YBR199W	KTR4	1
PIPA00283	YJR139C	HOM6	1
PIPA00284	YMR205C	PFK2	1
PIPA00289	YLL026W	HSP104	1
PIPA00291	YLR305C	STT4	1
PIPA00292	YDR146C	SWI5	2
PIPA00295	YNL182C	IPI3	1
PIPA00296	YML030W	AIM31	1
PIPA00297	YOR022C	YOR022C	1
PIPA00298	YOR021C	YOR021C	1
PIPA00299	YOR023C	AHC1	1
PIPA00300	YHR013C	ARD1	1
PIPA00303	YNL260C	YNL260C	1
PIPA00304	YNL181W	YNL181W	1
PIPA00305	YNL261W	ORC5	1
PIPA00307	YKR067W	GPT2	1
PIPA00308	YKR068C	BET3	1
PIPA00309	YOR051C	YOR051C	1
PIPA00311	YOR046C	DBP5	1
PIPA00312	YMR269W	TMA23	1
PIPA00313	YNL186W	UBP10	1
PIPA00314	YMR268C	PRP24	1
PIPA00320	YLR340W	RPP0	1
PIPA00322	YKL073W	LHS1	1
PIPA00324	YER075C	PTP3	1
PIPA00325	YIL067C	YIL067C	1
PIPA00326	YIR028W	DAL4	1
PIPA00329	YBL019W	APN2	1
PIPA00330	YDR074W	TPS2	1
PIPA00333	YPL096W	PNG1	1
PIPA00334	YGR286C	BIO2	1
PIPA00335	YDR052C	DBF4	1
PIPA00336	YDR054C	CDC34	1
PIPA00338	YFR016C	YFR016C	1
PIPA00339	YJL080C	SCP160	1
PIPA00343	YDL216C	RRI1	1
PIPA00344	YJL106W	IME2	1
PIPA00345	YKR023W	YKR023W	1
PIPA00350	YEL011W	GLC3	1
PIPA00351	YBR031W	RPL4A	2
PIPA00352	YJL083W	TAX4	1
PIPA00356	YDR007W	TRP1	1
PIPA00357	YBR011C	IPP1	2
PIPA00358	YOL084W	PHM7	1
PIPA00359	YDR005C	MAF1	1
PIPA00362	YGR252W	GCN5	1
PIPA00365	YHR079C	IRE1	1
PIPA00369	YIR027C	DAL1	1
PIPA00376	YLL055W	YCT1	1
PIPA00380	YNR069C	BSC5	2
PIPA00383	YNL273W	TOF1	1
PIPA00384	YNL272C	SEC2	1
PIPA00391	YPL093W	NOG1	1
PIPA00395	YPL089C	RLM1	2
PIPA00396	YDR352W	YDR352W	1
PIPA00397	YDL058W	USO1	1
PIPA00398	YMR210W	YMR210W	1
PIPA00399	YPL054W	LEE1	1
PIPA00401	YPL152W	RRD2	1
PIPA00402	YOR244W	ESA1	1
PIPA00403	YPL151C	PRP46	1
PIPA00404	YIR012W	SQT1	1
PIPA00408	YPL050C	MNN9	1
PIPA00410	YOL045W	PSK2	2
PIPA00413	YNL041C	COG6	1
PIPA00414	YIL103W	DPH1	1
PIPA00416	YJL115W	ASF1	1
PIPA00418	YPL048W	CAM1	3
PIPA00420	YJR156C	THI11	4
PIPA00422	YGL012W	ERG4	1
PIPA00425	YFL017C	GNA1	1
PIPA00428	YER014W	HEM14	1
PIPA00429	YPL104W	MSD1	1
PIPA00430	YKL057C	NUP120	1
PIPA00432	YPR060C	ARO7	1
PIPA00436	YKR042W	UTH1	2
PIPA00439	YFL024C	EPL1	1
PIPA00443	YLR061W	RPL22A	2
PIPA00445	YLR250W	SSP120	1
PIPA00446	YNL012W	SPO1	1
PIPA00448	YLR249W	YEF3	2
PIPA00453	YLR248W	RCK2	2
PIPA00454	YLR247C	IRC20	1
PIPA00455	YNL312W	RFA2	1
PIPA00456	YJL102W	MEF2	1
PIPA00458	YKR024C	DBP7	1
PIPA00460	YPL086C	ELP3	1
PIPA00461	YDR013W	PSF1	1
PIPA00464	YDR017C	KCS1	1
PIPA00466	YGR277C	CAB4	1
PIPA00468	YEL042W	GDA1	1
PIPA00469	YJR050W	ISY1	1
PIPA00471	YDR160W	SSY1	1
PIPA00472	YJR048W	CYC1	2
PIPA00478	YHR124W	NDT80	1
PIPA00479	YNL129W	NRK1	1
PIPA00483	YOR100C	CRC1	1
PIPA00488	YDR257C	RKM4	1
PIPA00489	YOR027W	STI1	1
PIPA00490	YDR477W	SNF1	1
PIPA00494	YKL056C	TMA19	1
PIPA00496	YDL056W	MBP1	1
PIPA00499	YMR221C	YMR221C	1
PIPA00503	YDL057W	YDL057W	1
PIPA00505	YML076C	WAR1	1
PIPA00506	YKL045W	PRI2	1
PIPA00507	YOR025W	HST3	1
PIPA00512	YMR302C	YME2	1
PIPA00515	YAR008W	SEN34	1
PIPA00516	YER156C	YER156C	1
PIPA00517	YDR079W	PET100	1
PIPA00519	YGL014W	PUF4	1
PIPA00520	YGR149W	YGR149W	1
PIPA00522	YDL192W	ARF1	3
PIPA00523	YBR251W	MRPS5	1
PIPA00525	YDR481C	PHO8	1
PIPA00527	YPL063W	TIM50	2
PIPA00530	YER010C	YER010C	1
PIPA00531	YJL145W	SFH5	1
PIPA00532	YKL165C	MCD4	1
PIPA00533	YCR071C	IMG2	1
PIPA00536	YJL123C	MTC1	1
PIPA00538	YJL126W	NIT2	1
PIPA00539	YJL139C	YUR1	2
PIPA00540	YNL059C	ARP5	1
PIPA00541	YNL138W	SRV2	1
PIPA00542	YNL064C	YDJ1	2
PIPA00549	YJL140W	RPB4	1
PIPA00550	YKL067W	YNK1	1
PIPA00551	YGR054W	YGR054W	1
PIPA00553	YLR074C	BUD20	1
PIPA00555	YFL045C	SEC53	1
PIPA00556	YFL046W	FMP32	1
PIPA00558	YJL141C	YAK1	1
PIPA00560	YFL018C	LPD1	2
PIPA00562	YGR031W	YGR031W	1
PIPA00563	YJL109C	UTP10	1
PIPA00564	YBR029C	CDS1	1
PIPA00566	YDL108W	KIN28	1
PIPA00569	YDL101C	DUN1	1
PIPA00570	YJR059W	PTK2	2
PIPA00571	YNL219C	ALG9	1
PIPA00573	YDL236W	PHO13	1
PIPA00574	YDL235C	YPD1	1
PIPA00575	YNL213C	RRG9	1
PIPA00577	YDL113C	ATG20	1
PIPA00578	YIL062C	ARC15	1
PIPA00580	YIL061C	SNP1	1
PIPA00581	YBR220C	YBR220C	2
PIPA00584	YBR218C	PYC2	2
PIPA00586	YKL172W	EBP2	1
PIPA00591	YHR146W	CRP1	2
PIPA00592	YHL028W	WSC4	1
PIPA00594	YHL027W	RIM101	1
PIPA00595	YJL187C	SWE1	1
PIPA00596	YJL088W	ARG3	1
PIPA00597	YDL090C	RAM1	1
PIPA00598	YJL087C	TRL1	1
PIPA00599	YNL054W	VAC7	1
PIPA00600	YJR075W	HOC1	1
PIPA00605	YIL111W	COX5B	2
PIPA00606	YIL109C	SEC24	2
PIPA00610	YNL010W	YNL010W	1
PIPA00611	YNL011C	YNL011C	1
PIPA00612	YLR193C	UPS1	1
PIPA00618	YHR070W	TRM5	1
PIPA00621	YKR055W	RHO4	1
PIPA00622	YGR123C	PPT1	1
PIPA00623	YPL228W	CET1	1
PIPA00626	YNL189W	SRP1	1
PIPA00628	YDL219W	DTD1	1
PIPA00630	YNL191W	DUG3	1
PIPA00631	YDL217C	TIM22	1
PIPA00634	YNL142W	MEP2	1
PIPA00636	YFL059W	SNZ3	3
PIPA00637	YMR095C	SNO1	3
PIPA00638	YPR194C	OPT2	1
PIPA00640	YLR133W	CKI1	2
PIPA00643	YHL023C	NPR3	1
PIPA00653	YCR036W	RBK1	1
PIPA00656	YJR097W	JJJ3	1
PIPA00659	YPL167C	REV3	1
PIPA00661	YPR113W	PIS1	1
PIPA00663	YNR008W	LRO1	1
PIPA00665	YPL244C	HUT1	1
PIPA00667	YPL236C	YPL236C	1
PIPA00669	YPL235W	RVB2	1
PIPA00671	YPL233W	NSL1	1
PIPA00673	YIL116W	HIS5	1
PIPA00676	YJR133W	XPT1	1
PIPA00678	YOR132W	VPS17	1
PIPA00685	YKL194C	MST1	1
PIPA00687	YLR424W	SPP382	1
PIPA00689	YKL195W	MIA40	1
PIPA00693	YFL010C	WWM1	1
PIPA00696	YMR123W	PKR1	1
PIPA00699	YLR342W	FKS1	3
PIPA00700	YMR120C	ADE17	2
PIPA00701	YOR348C	PUT4	1
PIPA00702	YMR121C	RPL15B	2
PIPA00704	YIL075C	RPN2	1
PIPA00705	YER082C	UTP7	1
PIPA00709	YHR047C	AAP1	1
PIPA00713	YHR089C	GAR1	1
PIPA00716	YGR110W	CLD1	1
PIPA00717	YGL180W	ATG1	1
PIPA00718	YCL026C-B	HBN1	2
PIPA00719	YER129W	SAK1	3
PIPA00721	YGL148W	ARO2	1
PIPA00725	YER133W	GLC7	1
PIPA00727	YOR317W	FAA1	3
PIPA00730	YJR035W	RAD26	1
PIPA00732	YLR100W	ERG27	1
PIPA00733	YDR325W	YCG1	1
PIPA00734	YKL104C	GFA1	3
PIPA00735	YKL088W	CAB3	2
PIPA00738	YDR450W	RPS18A	2
PIPA00743	YDR448W	ADA2	1
PIPA00744	YKR009C	FOX2	1
PIPA00745	YMR041C	ARA2	1
PIPA00749	YNR012W	URK1	1
PIPA00751	YAL038W	CDC19	2
PIPA00752	YOR346W	REV1	1
PIPA00753	YAL054C	ACS1	1
PIPA00756	YBR112C	CYC8	1
PIPA00759	YPR069C	SPE3	1
PIPA00764	YHR193C	EGD2	1
PIPA00766	YHR191C	CTF8	1
PIPA00768	YJR131W	MNS1	1
PIPA00769	YJR130C	STR2	3
PIPA00771	YIR029W	DAL2	1
PIPA00775	YMR258C	YMR258C	1
PIPA00778	YMR259C	YMR259C	1
PIPA00780	YMR260C	TIF11	1
PIPA00782	YMR261C	TPS3	2
PIPA00785	YBL033C	RIB1	1
PIPA00786	YBR246W	RRT2	1
PIPA00788	YBR239C	YBR239C	1
PIPA00789	YGL105W	ARC1	1
PIPA00791	YNL001W	DOM34	2
PIPA00793	YBR241C	YBR241C	2
PIPA00795	YBR242W	YBR242W	2
PIPA00796	YBR243C	ALG7	1
PIPA00798	YGL111W	NSA1	1
PIPA00799	YJR112W	NNF1	1
PIPA00800	YMR031C	YMR031C	1
PIPA00801	YMR033W	ARP9	1
PIPA00805	YDR232W	HEM1	1
PIPA00806	YDL065C	PEX19	1
PIPA00809	YLR398C	SKI2	1
PIPA00810	YDR058C	TGL2	1
PIPA00811	YLR393W	ATP10	1
PIPA00812	YJL156C	SSY5	1
PIPA00816	YMR201C	RAD14	1
PIPA00818	YIL140W	AXL2	1
PIPA00820	YOR251C	TUM1	1
PIPA00825	YIL050W	PCL7	2
PIPA00826	YIL051C	MMF1	2
PIPA00828	YKL046C	DCW1	1
PIPA00829	YER086W	ILV1	2
PIPA00832	YBR212W	NGR1	2
PIPA00833	YGL054C	ERV14	2
PIPA00835	YLR284C	ECI1	1
PIPA00836	YLR283W	YLR283W	1
PIPA00838	YDL195W	SEC31	1
PIPA00839	YIL047C	SYG1	1
PIPA00842	YHR120W	MSH1	1
PIPA00843	YNL135C	FPR1	2
PIPA00845	YNL137C	NAM9	1
PIPA00846	YCR077C	PAT1	1
PIPA00847	YKL157W	APE2	2
PIPA00848	YIR037W	HYR1	3
PIPA00850	YGL091C	NBP35	1
PIPA00852	YHR119W	SET1	1
PIPA00853	YOR341W	RPA190	1
PIPA00855	YGR121C	MEP1	2
PIPA00856	YNL055C	POR1	2
PIPA00857	YNL056W	OCA2	1
PIPA00863	YGR202C	PCT1	1
PIPA00864	YGL003C	CDH1	1
PIPA00866	YGR244C	LSC2	1
PIPA00868	YLR069C	MEF1	1
PIPA00869	YHR037W	PUT2	1
PIPA00872	YLR009W	RLP24	1
PIPA00873	YGR261C	APL6	1
PIPA00874	YNL284C	MRPL10	1
PIPA00876	YJL012C	VTC4	1
PIPA00878	YNL123W	NMA111	1
PIPA00879	YKL215C	YKL215C	1
PIPA00883	YPR191W	QCR2	1
PIPA00885	YPR185W	ATG13	1
PIPA00886	YPR187W	RPO26	1
PIPA00888	YPR189W	SKI3	1
PIPA00889	YHR117W	TOM71	2
PIPA00892	YJR052W	RAD7	1
PIPA00893	YEL037C	RAD23	1
PIPA00894	YEL038W	UTR4	1
PIPA00899	YHL011C	PRS3	1
PIPA00902	YBR146W	MRPS9	1
PIPA00904	YBR153W	RIB7	1
PIPA00905	YBR154C	RPB5	1
PIPA00910	YOL077C	BRX1	1
PIPA00911	YOL078W	AVO1	1
PIPA00912	YBR140C	IRA1	1
PIPA00915	YOL097C	WRS1	1
PIPA00916	YDR341C	YDR341C	2
PIPA00918	YHL010C	ETP1	1
PIPA00919	YMR229C	RRP5	1
PIPA00920	YOR289W	YOR289W	1
PIPA00924	YML042W	CAT2	1
PIPA00925	YDR392W	SPT3	1
PIPA00927	YOR311C	DGK1	1
PIPA00930	YBL011W	SCT1	1
PIPA00932	YPL003W	ULA1	1
PIPA00934	YKR013W	PRY2	4
PIPA00936	YJR007W	SUI2	1
PIPA00938	YGR254W	ENO1	5
PIPA00941	YOR128C	ADE2	1
PIPA00945	YGR060W	ERG25	1
PIPA00950	YDR060W	MAK21	1
PIPA00951	YDR380W	ARO10	1
PIPA00956	YOR312C	RPL20B	2
PIPA00957	YOR130C	ORT1	1
PIPA00963	YOR123C	LEO1	1
PIPA00964	YDR372C	VPS74	1
PIPA00966	YDR365C	ESF1	1
PIPA00968	YDR375C	BCS1	1
PIPA00969	YOR124C	UBP2	1
PIPA00970	YHR112C	YHR112C	1
PIPA00972	YDR376W	ARH1	1
PIPA00974	YGR174C	CBP4	1
PIPA00975	YGR175C	ERG1	1
PIPA00977	YKL126W	YPK1	2
PIPA00981	YDR339C	FCF1	1
PIPA00982	YKL034W	TUL1	1
PIPA00989	YLR205C	HMX1	1
PIPA00993	YLR063W	YLR063W	1
PIPA00994	YLR060W	FRS1	1
PIPA00995	YFL034W	YFL034W	1
PIPA00998	YFL033C	RIM15	1
PIPA01000	YPR165W	RHO1	1
PIPA01003	YKR080W	MTD1	1
PIPA01004	YDR159W	SAC3	1
PIPA01011	YGR280C	PXR1	1
PIPA01014	YDR233C	RTN1	1
PIPA01015	YMR231W	PEP5	1
PIPA01017	YKL038W	RGT1	2
PIPA01021	YMR308C	PSE1	1
PIPA01023	YCL004W	PGS1	1
PIPA01024	YOL066C	RIB2	2
PIPA01025	YDL043C	PRP11	1
PIPA01026	YOL069W	NUF2	1
PIPA01031	YDL087C	LUC7	1
PIPA01037	YNL217W	YNL217W	1
PIPA01038	YDL234C	GYP7	1
PIPA01039	YDR071C	PAA1	1
PIPA01043	YER143W	DDI1	1
PIPA01048	YDR161W	YDR161W	1
PIPA01049	YDR162C	NBP2	1
PIPA01051	YLR142W	PUT1	1
PIPA01052	YGL164C	YRB30	2
PIPA01054	YGR012W	YGR012W	1
PIPA01057	YBR185C	MBA1	1
PIPA01058	YBR161W	CSH1	2
PIPA01059	YOR070C	GYP1	1
PIPA01063	YNL317W	PFS2	1
PIPA01065	YKR097W	PCK1	1
PIPA01066	YER041W	YEN1	1
PIPA01068	YHR062C	RPP1	1
PIPA01069	YGR189C	CRH1	9
PIPA01071	YHR187W	IKI1	1
PIPA01072	YGR258C	RAD2	1
PIPA01073	YGR203W	YCH1	2
PIPA01079	YPR127W	YPR127W	1
PIPA01083	YOL098C	YOL098C	1
PIPA01085	YNR030W	ALG12	1
PIPA01086	YNR029C	YNR029C	1
PIPA01087	YKR027W	BCH2	2
PIPA01088	YNL231C	PDR16	2
PIPA01089	YKR028W	SAP190	4
PIPA01091	YBR055C	PRP6	1
PIPA01092	YMR131C	RRB1	1
PIPA01094	YLR039C	RIC1	1
PIPA01095	YNL232W	CSL4	1
PIPA01097	YNL233W	BNI4	1
PIPA01098	YNL234W	YNL234W	1
PIPA01099	YGR181W	TIM13	1
PIPA01101	YNR011C	PRP2	1
PIPA01109	YOR086C	TCB1	2
PIPA01110	YOR338W	YOR338W	2
PIPA01111	YDR127W	ARO1	1
PIPA01112	YMR015C	ERG5	1
PIPA01114	YKL124W	SSH4	1
PIPA01116	YGL077C	HNM1	2
PIPA01117	YMR165C	PAH1	1
PIPA01123	YOL154W	ZPS1	1
PIPA01124	YBR293W	VBA2	1
PIPA01125	YNL116W	DMA2	2
PIPA01126	YNL115C	YNL115C	1
PIPA01128	YLR231C	BNA5	1
PIPA01129	YBR294W	SUL1	2
PIPA01133	YCR037C	PHO87	3
PIPA01135	YER008C	SEC3	1
PIPA01136	YIR002C	MPH1	1
PIPA01138	YPR048W	TAH18	1
PIPA01139	YPR047W	MSF1	1
PIPA01140	YBL038W	MRPL16	1
PIPA01141	YBR087W	RFC5	1
PIPA01142	YBR096W	YBR096W	1
PIPA01143	YGR061C	ADE6	1
PIPA01144	YML060W	OGG1	1
PIPA01145	YKL188C	PXA2	1
PIPA01146	YIL153W	RRD1	1
PIPA01147	YJL171C	YJL171C	1
PIPA01151	YLR396C	VPS33	1
PIPA01153	YMR039C	SUB1	1
PIPA01154	YKL064W	MNR2	1
PIPA01157	YMR032W	HOF1	1
PIPA01159	YHL015W	RPS20	1
PIPA01163	YGR147C	NAT2	1
PIPA01164	YKL027W	YKL027W	2
PIPA01165	YPL092W	SSU1	1
PIPA01167	YGR083C	GCD2	1
PIPA01168	YOR014W	RTS1	1
PIPA01170	YDR468C	TLG1	1
PIPA01171	YPR054W	SMK1	1
PIPA01173	YCL018W	LEU2	1
PIPA01174	YNL002C	RLP7	1
PIPA01177	YOR141C	ARP8	1
PIPA01180	YDR457W	TOM1	1
PIPA01181	YHR012W	VPS29	1
PIPA01183	YBR097W	VPS15	1
PIPA01184	YER164W	CHD1	1
PIPA01186	YNL289W	PCL1	1
PIPA01192	YBR093C	PHO5	5
PIPA01194	YGR148C	RPL24B	2
PIPA01195	YKR038C	KAE1	1
PIPA01199	YKR037C	SPC34	1
PIPA01200	YJL112W	MDV1	2
PIPA01201	YJL111W	CCT7	1
PIPA01202	YDL035C	GPR1	1
PIPA01205	YOL112W	MSB4	2
PIPA01207	YGL055W	OLE1	1
PIPA01209	YBR022W	POA1	1
PIPA01210	YNL290W	RFC3	1
PIPA01211	YNL292W	PUS4	1
PIPA01212	YNL297C	MON2	1
PIPA01213	YBR023C	CHS3	1
PIPA01215	YER169W	RPH1	2
PIPA01217	YDR098C	GRX3	2
PIPA01219	YDR092W	UBC13	1
PIPA01220	YER166W	DNF1	2
PIPA01221	YDR126W	SWF1	1
PIPA01223	YGL028C	SCW11	1
PIPA01226	YMR162C	DNF3	1
PIPA01228	YLL051C	FRE6	1
PIPA01230	YBR101C	FES1	1
PIPA01232	YLR093C	NYV1	1
PIPA01233	YDR061W	YDR061W	1
PIPA01234	YPR055W	SEC8	1
PIPA01235	YDL072C	YET3	1
PIPA01236	YIL164C	NIT1	2
PIPA01238	YNL229C	URE2	1
PIPA01239	YLR126C	YLR126C	1
PIPA01240	YPL196W	OXR1	1
PIPA01241	YGL078C	DBP3	1
PIPA01242	YER165W	PAB1	2
PIPA01243	YML099C	ARG81	1
PIPA01245	YPL191C	YPL191C	1
PIPA01246	YGL073W	HSF1	1
PIPA01247	YMR176W	ECM5	1
PIPA01249	YMR178W	YMR178W	1
PIPA01250	YPL225W	YPL225W	1
PIPA01253	YPR065W	ROX1	1
PIPA01254	YHR044C	DOG1	4
PIPA01255	YDR091C	RLI1	1
PIPA01256	YGL040C	HEM2	1
PIPA01259	YNR052C	POP2	1
PIPA01260	YNR051C	BRE5	1
PIPA01261	YDR177W	UBC1	2
PIPA01263	YDL124W	YDL124W	1
PIPA01264	YDR429C	TIF35	1
PIPA01265	YLL034C	RIX7	2
PIPA01268	YNL310C	ZIM17	1
PIPA01271	YBL022C	PIM1	1
PIPA01273	YBL020W	RFT1	1
PIPA01274	YBL024W	NCL1	1
PIPA01277	YER141W	COX15	1
PIPA01279	YER140W	YER140W	1
PIPA01280	YER139C	RTR1	1
PIPA01285	YMR077C	VPS20	1
PIPA01286	YPL149W	ATG5	1
PIPA01287	YOR239W	ABP140	1
PIPA01291	YCL054W	SPB1	1
PIPA01295	YCL055W	KAR4	1
PIPA01301	YLR114C	AVL9	1
PIPA01302	YLR276C	DBP9	1
PIPA01304	YDR191W	HST4	1
PIPA01308	YDR198C	RKM2	1
PIPA01309	YDR196C	CAB5	1
PIPA01310	YLR240W	VPS34	1
PIPA01314	YNR053C	NOG2	1
PIPA01317	YDR216W	ADR1	1
PIPA01318	YER053C	PIC2	1
PIPA01320	YAL021C	CCR4	1
PIPA01322	YOL043C	NTG2	2
PIPA01327	YCR023C	YCR023C	1
PIPA01330	YIL034C	CAP2	1
PIPA01331	YER044C	ERG28	1
PIPA01338	YIL022W	TIM44	1
PIPA01340	YMR272C	SCS7	1
PIPA01341	YML106W	URA5	2
PIPA01342	YML105C	SEC65	1
PIPA01345	YER136W	GDI1	1
PIPA01352	YPL227C	ALG5	1
PIPA01353	YDR208W	MSS4	1
PIPA01355	YBL004W	UTP20	1
PIPA01358	YER102W	RPS8B	2
PIPA01359	YER100W	UBC6	1
PIPA01361	YBL067C	UBP13	2
PIPA01362	YGR044C	RME1	1
PIPA01365	YLR355C	ILV5	1
PIPA01366	YMR300C	ADE4	1
PIPA01368	YOR283W	YOR283W	1
PIPA01372	YGR112W	SHY1	1
PIPA01373	YER026C	CHO1	1
PIPA01375	YBR177C	EHT1	2
PIPA01380	YFR001W	LOC1	1
PIPA01381	YER110C	KAP123	1
PIPA01382	YIL057C	YIL057C	2
PIPA01390	YFR025C	HIS2	1
PIPA01391	YEL016C	NPP2	2
PIPA01394	YNL192W	CHS1	1
PIPA01396	YHR020W	YHR020W	1
PIPA01397	YHR019C	DED81	1
PIPA01398	YHR018C	ARG4	1
PIPA01403	YDR032C	PST2	3
PIPA01406	YIR034C	LYS1	1
PIPA01407	YKL021C	MAK11	1
PIPA01408	YDR101C	ARX1	1
PIPA01409	YDR212W	TCP1	1
PIPA01410	YDR213W	UPC2	2
PIPA01412	YDR388W	RVS167	1
PIPA01415	YDR390C	UBA2	1
PIPA01416	YOR136W	IDH2	1
PIPA01418	YDR408C	ADE8	1
PIPA01420	YOR157C	PUP1	1
PIPA01421	YPL040C	ISM1	1
PIPA01422	YDR407C	TRS120	1
PIPA01424	YBL105C	PKC1	1
PIPA01425	YDR405W	MRP20	1
PIPA01432	YDR386W	MUS81	1
PIPA01433	YOR161C	PNS1	1
PIPA01434	YOR160W	MTR10	1
PIPA01435	YOR159C	SME1	1
PIPA01438	YHR049W	FSH1	3
PIPA01439	YER170W	ADK2	1
PIPA01441	YLR348C	DIC1	1
PIPA01442	YNL277W	MET2	1
PIPA01443	YPR041W	TIF5	1
PIPA01446	YLL038C	ENT4	1
PIPA01448	YKL125W	RRN3	1
PIPA01449	YMR026C	PEX12	1
PIPA01450	YKR088C	TVP38	1
PIPA01461	YDR311W	TFB1	1
PIPA01462	YIL157C	COA1	1
PIPA01463	YJL010C	NOP9	1
PIPA01465	YKL142W	MRP8	1
PIPA01466	YKL151C	YKL151C	1
PIPA01467	YKL150W	MCR1	1
PIPA01468	YKL149C	DBR1	1
PIPA01470	YKL144C	RPC25	1
PIPA01471	YDR496C	PUF6	1
PIPA01472	YKL148C	SDH1	2
PIPA01473	YDL006W	PTC1	1
PIPA01476	YDR287W	INM2	2
PIPA01477	YBR141C	YBR141C	1
PIPA01478	YBR142W	MAK5	1
PIPA01479	YBR143C	SUP45	1
PIPA01481	YNL305C	YNL305C	1
PIPA01490	YPR112C	MRD1	1
PIPA01491	YGR103W	NOP7	1
PIPA01492	YGR102C	YGR102C	1
PIPA01495	YBL082C	ALG3	1
PIPA01498	YER107C	GLE2	1
PIPA01499	YBL076C	ILS1	1
PIPA01501	YBL080C	PET112	1
PIPA01502	YBL078C	ATG8	1
PIPA01503	YBR248C	HIS7	1
PIPA01505	YBR247C	ENP1	1
PIPA01506	YER017C	AFG3	1
PIPA01510	YNR003C	RPC34	1
PIPA01514	YJL084C	ALY2	2
PIPA01516	YKR020W	VPS51	1
PIPA01517	YER016W	BIM1	1
PIPA01518	YOR190W	SPR1	1
PIPA01522	YDL130W	RPP1B	1
PIPA01523	YJR095W	SFC1	1
PIPA01525	YJL172W	CPS1	1
PIPA01529	YBR260C	RGD1	1
PIPA01530	YOR101W	RAS1	1
PIPA01532	YDL203C	ACK1	1
PIPA01536	YLR330W	CHS5	1
PIPA01537	YGR020C	VMA7	1
PIPA01539	YGR021W	YGR021W	1
PIPA01540	YPR011C	YPR011C	1
PIPA01543	YPR103W	PRE2	1
PIPA01544	YPR104C	FHL1	1
PIPA01546	YOR323C	PRO2	1
PIPA01547	YPL259C	APM1	1
PIPA01549	YMR321C	YMR321C	3
PIPA01551	YAL026C	DRS2	1
PIPA01552	YAL025C	MAK16	1
PIPA01559	YDR335W	MSN5	1
PIPA01562	YDL091C	UBX3	1
PIPA01563	YLR146C	SPE4	1
PIPA01564	YNL321W	VNX1	1
PIPA01565	YOL140W	ARG8	1
PIPA01568	YCL039W	GID7	1
PIPA01569	YKR058W	GLG1	1
PIPA01570	YCR002C	CDC10	1
PIPA01571	YCL043C	PDI1	2
PIPA01572	YML004C	GLO1	1
PIPA01573	YCL034W	LSB5	1
PIPA01576	YBR019C	GAL10	1
PIPA01578	YOR273C	TPO4	1
PIPA01580	YML109W	ZDS2	2
PIPA01581	YPR125W	YLH47	1
PIPA01583	YGR090W	UTP22	1
PIPA01584	YBL098W	BNA4	1
PIPA01586	YBL095W	YBL095W	1
PIPA01589	YPR110C	RPC40	1
PIPA01591	YBR203W	COS111	1
PIPA01595	YBR003W	COQ1	1
PIPA01597	YBR002C	RER2	1
PIPA01599	YDL078C	MDH3	2
PIPA01601	YNL307C	MCK1	2
PIPA01602	YOL129W	VPS68	1
PIPA01605	YDL014W	NOP1	1
PIPA01608	YHR042W	NCP1	1
PIPA01609	YDR235W	PRP42	1
PIPA01610	YIL098C	FMC1	1
PIPA01611	YHR088W	RPF1	1
PIPA01613	YDL207W	GLE1	1
PIPA01614	YDR237W	MRPL7	1
PIPA01616	YDR517W	GRH1	1
PIPA01618	YDL208W	NHP2	1
PIPA01619	YDR234W	LYS4	1
PIPA01621	YDL119C	YDL119C	1
PIPA01624	YBL039C	URA7	2
PIPA01625	YJR102C	VPS25	1
PIPA01627	YJR101W	RSM26	1
PIPA01629	YJR104C	SOD1	1
PIPA01630	YPR035W	GLN1	1
PIPA01631	YFL054C	YFL054C	2
PIPA01632	YHL032C	GUT1	1
PIPA01634	YGR074W	SMD1	1
PIPA01635	YER019W	ISC1	1
PIPA01636	YDL015C	TSC13	1
PIPA01637	YOR389W	YOR389W	3
PIPA01639	YGR199W	PMT6	1
PIPA01644	YJR084W	CSN12	1
PIPA01645	YAL011W	SWC3	1
PIPA01646	YAL035W	FUN12	1
PIPA01650	YNL152W	INN1	1
PIPA01651	YNL151C	RPC31	1
PIPA01653	YNL148C	ALF1	1
PIPA01654	YHR128W	FUR1	1
PIPA01655	YHR129C	ARP1	1
PIPA01656	YOL034W	SMC5	1
PIPA01659	YGR125W	YGR125W	1
PIPA01661	YDR304C	CPR5	2
PIPA01662	YGR271W	SLH1	2
PIPA01663	YGR271C-A	EFG1	1
PIPA01664	YMR036C	MIH1	1
PIPA01665	YKL065C	YET1	1
PIPA01667	YNR034W	SOL1	2
PIPA01670	YJR159W	SOR1	5
PIPA01671	YGR194C	XKS1	1
PIPA01672	YPR201W	ARR3	1
PIPA01673	YER070W	RNR1	2
PIPA01675	YLR004C	THI73	1
PIPA01676	YAL010C	MDM10	1
PIPA01680	YDR308C	SRB7	1
PIPA01683	YDR312W	SSF2	2
PIPA01684	YEL040W	UTR2	2
PIPA01685	YDL145C	COP1	1
PIPA01686	YAL009W	SPO7	1
PIPA01690	YDL147W	RPN5	1
PIPA01694	YDL190C	UFD2	1
PIPA01696	YDL135C	RDI1	1
PIPA01697	YPR107C	YTH1	1
PIPA01699	YDL188C	PPH22	2
PIPA01701	YDL185W	TFP1	1
PIPA01703	YDL133W	YDL133W	1
PIPA01704	YDL132W	CDC53	1
PIPA01705	YDL131W	LYS21	2
PIPA01707	YDL181W	INH1	2
PIPA01708	YAL036C	RBG1	1
PIPA01720	YBR291C	CTP1	1
PIPA01721	YDR221W	GTB1	1
PIPA01725	YGL196W	DSD1	1
PIPA01727	YDR486C	VPS60	1
PIPA01728	YOL096C	COQ3	1
PIPA01731	YMR075W	RCO1	1
PIPA01733	YMR062C	ARG7	1
PIPA01736	YOR241W	MET7	1
PIPA01740	YGR159C	NSR1	2
PIPA01741	YGL045W	RIM8	1
PIPA01743	YIL041W	GVP36	1
PIPA01744	YPR124W	CTR1	1
PIPA01746	YLR406C	RPL31B	2
PIPA01748	YLR405W	DUS4	1
PIPA01749	YLR401C	DUS3	1
PIPA01750	YOR126C	IAH1	1
PIPA01752	YPL072W	UBP16	1
PIPA01753	YBR208C	DUR1,2	1
PIPA01754	YDL074C	BRE1	1
PIPA01757	YNL118C	DCP2	2
PIPA01758	YLR403W	SFP1	1
PIPA01759	YMR074C	YMR074C	1
PIPA01760	YDL240W	LRG1	1
PIPA01762	YLR189C	ATG26	1
PIPA01763	YPL230W	USV1	2
PIPA01764	YLR262C	YPT6	1
PIPA01765	YER105C	NUP157	2
PIPA01775	YOL013C	HRD1	1
PIPA01778	YOL011W	PLB3	3
PIPA01783	YIL043C	CBR1	1
PIPA01785	YHR137W	ARO9	1
PIPA01787	YER048W-A	ISD11	1
PIPA01789	YNL117W	MLS1	2
PIPA01790	YDR334W	SWR1	1
PIPA01793	YOR204W	DED1	2
PIPA01794	YOR063W	RPL3	1
PIPA01798	YLR144C	ACF2	1
PIPA01799	YDR164C	SEC1	1
PIPA01802	YLR143W	YLR143W	1
PIPA01806	YOR304W	ISW2	1
PIPA01807	YMR239C	RNT1	1
PIPA01808	YOR308C	SNU66	1
PIPA01809	YNL082W	PMS1	1
PIPA01810	YFL026W	STE2	1
PIPA01811	YGL215W	CLG1	1
PIPA01812	YNL083W	SAL1	1
PIPA01813	YIL142W	CCT2	1
PIPA01815	YIL129C	TAO3	1
PIPA01816	YIL128W	MET18	1
PIPA01820	YEL046C	GLY1	1
PIPA01822	YFR031C	SMC2	1
PIPA01830	YMR200W	ROT1	1
PIPA01831	YPL256C	CLN2	2
PIPA01834	YPL252C	YAH1	1
PIPA01835	YHR198C	AIM18	2
PIPA01836	YMR296C	LCB1	1
PIPA01838	YPR017C	DSS4	1
PIPA01840	YPL249C	GYP5	1
PIPA01841	YMR193W	MRPL24	1
PIPA01843	YMR190C	SGS1	1
PIPA01845	YPL247C	YPL247C	1
PIPA01847	YBR118W	TEF2	2
PIPA01849	YBR282W	MRPL27	1
PIPA01852	YGR197C	SNG1	1
PIPA01854	YBR231C	SWC5	1
PIPA01855	YGL114W	YGL114W	1
PIPA01856	YGL115W	SNF4	1
PIPA01858	YLR128W	DCN1	1
PIPA01859	YLR127C	APC2	1
PIPA01861	YLR419W	YLR419W	1
PIPA01864	YKL193C	SDS22	1
PIPA01866	YLR422W	YLR422W	1
PIPA01868	YLR421C	RPN13	1
PIPA01871	YJR068W	RFC2	1
PIPA01872	YLR420W	URA4	1
PIPA01873	YLR430W	SEN1	1
PIPA01874	YLR429W	CRN1	1
PIPA01876	YML055W	SPC2	1
PIPA01877	YDR145W	TAF12	1
PIPA01879	YLR425W	TUS1	1
PIPA01882	YBR049C	REB1	2
PIPA01883	YLR256W	HAP1	2
PIPA01885	YLR253W	YLR253W	1
PIPA01886	YLR174W	IDP2	2
PIPA01887	YCL009C	ILV6	1
PIPA01891	YMR253C	YMR253C	2
PIPA01893	YLR148W	PEP3	1
PIPA01894	YJR096W	YJR096W	1
PIPA01895	YPR173C	VPS4	1
PIPA01896	YLR456W	YLR456W	2
PIPA01897	YPR162C	ORC4	1
PIPA01900	YPL263C	KEL3	1
PIPA01901	YPL266W	DIM1	1
PIPA01904	YKL182W	FAS1	1
PIPA01905	YML059C	NTE1	1
PIPA01906	YER056C	FCY2	3
PIPA01907	YPR149W	NCE102	2
PIPA01909	YPR155C	NCA2	1
PIPA01918	YDR188W	CCT6	1
PIPA01919	YDL148C	NOP14	1
PIPA01920	YER061C	CEM1	1
PIPA01922	YPR159W	KRE6	2
PIPA01928	YMR243C	ZRC1	2
PIPA01930	YHR076W	PTC7	1
PIPA01931	YBR202W	MCM7	1
PIPA01935	YDR527W	RBA50	1
PIPA01936	YDR404C	RPB7	1
PIPA01937	YOR150W	MRPL23	1
PIPA01939	YML001W	YPT7	1
PIPA01942	YLR324W	PEX30	2
PIPA01943	YGR005C	TFG2	1
PIPA01945	YOL105C	WSC3	3
PIPA01948	YIL105C	SLM1	4
PIPA01949	YIL106W	MOB1	1
PIPA01955	YBR192W	RIM2	1
PIPA01956	YPL115C	BEM3	1
PIPA01957	YOR196C	LIP5	1
PIPA01958	YGR282C	BGL2	1
PIPA01959	YMR310C	YMR310C	2
PIPA01960	YOR198C	BFR1	1
PIPA01961	YPL117C	IDI1	1
PIPA01962	YLR200W	YKE2	1
PIPA01963	YOR197W	MCA1	1
PIPA01964	YLR201C	COQ9	1
PIPA01965	YJR060W	CBF1	1
PIPA01966	YJR062C	NTA1	1
PIPA01967	YKL201C	MNN4	1
PIPA01969	YLR325C	RPL38	1
PIPA01974	YNL243W	SLA2	1
PIPA01975	YNL244C	SUI1	1
PIPA01977	YML022W	APT1	2
PIPA01978	YML012W	ERV25	1
PIPA01980	YGL064C	MRH4	1
PIPA01982	YMR027W	YMR027W	1
PIPA01983	YKL059C	MPE1	1
PIPA01984	YMR028W	TAP42	1
PIPA01986	YER012W	PRE1	1
PIPA01988	YOR006C	TSR3	1
PIPA01989	YML002W	YML002W	1
PIPA01990	YOR007C	SGT2	1
PIPA01993	YOR001W	RRP6	1
PIPA01994	YLR310C	CDC25	1
PIPA01996	YHR011W	DIA4	1
PIPA01998	YEL013W	VAC8	1
PIPA01999	YER004W	FMP52	1
PIPA02000	YFR029W	PTR3	1
PIPA02001	YNL308C	KRI1	1
PIPA02003	YLL018C	DPS1	1
PIPA02006	YGR157W	CHO2	1
PIPA02007	YGR158C	MTR3	1
PIPA02009	YPR156C	TPO3	2
PIPA02010	YKR086W	PRP16	1
PIPA02015	YPR034W	ARP7	1
PIPA02016	YJR082C	EAF6	1
PIPA02017	YJR078W	BNA2	1
PIPA02018	YBR056W	YBR056W	1
PIPA02019	YBR041W	FAT1	1
PIPA02024	YAR035W	YAT1	1
PIPA02025	YDR214W	AHA1	1
PIPA02026	YHR008C	SOD2	1
PIPA02027	YDR466W	PKH3	1
PIPA02029	YBL106C	SRO77	2
PIPA02031	YOR084W	LPX1	1
PIPA02035	YNL251C	NRD1	1
PIPA02036	YOR356W	YOR356W	1
PIPA02039	YKR092C	SRP40	1
PIPA02041	YIL143C	SSL2	1
PIPA02042	YIL144W	TID3	1
PIPA02043	YGL056C	SDS23	2
PIPA02044	YGR046W	TAM41	1
PIPA02045	YBR103W	SIF2	1
PIPA02047	YIL145C	PAN6	1
PIPA02049	YPR003C	YPR003C	1
PIPA02050	YLL028W	TPO1	1
PIPA02052	YDL017W	CDC7	1
PIPA02054	YPL029W	SUV3	1
PIPA02055	YGR234W	YHB1	1
PIPA02056	YIR022W	SEC11	1
PIPA02060	YER148W	SPT15	1
PIPA02067	YJL082W	IML2	2
PIPA02083	YCL030C	HIS4	1
PIPA02085	YGR167W	CLC1	1
PIPA02088	YOL051W	GAL11	1
PIPA02089	YBR114W	RAD16	1
PIPA02090	YBR115C	LYS2	1
PIPA02092	YPR073C	LTP1	1
PIPA02093	YPR074C	TKL1	2
PIPA02095	YBR265W	TSC10	1
PIPA02096	YJL063C	MRPL8	1
PIPA02102	YPL211W	NIP7	1
PIPA02103	YEL029C	BUD16	2
PIPA02104	YJL100W	LSB6	1
PIPA02105	YPR019W	MCM4	1
PIPA02108	YAL059W	ECM1	1
PIPA02111	YPL239W	YAR1	1
PIPA02113	YPL237W	SUI3	1
PIPA02114	YPL243W	SRP68	1
PIPA02115	YNL329C	PEX6	1
PIPA02118	YPL240C	HSP82	2
PIPA02124	YDL213C	NOP6	1
PIPA02126	YGR007W	MUQ1	1
PIPA02127	YPL126W	NAN1	1
PIPA02128	YOR209C	NPT1	1
PIPA02129	YPL125W	KAP120	1
PIPA02130	YPL204W	HRR25	1
PIPA02132	YGL129C	RSM23	1
PIPA02134	YGL131C	SNT2	1
PIPA02137	YPL215W	CBP3	1
PIPA02138	YDL095W	PMT1	2
PIPA02143	YOR211C	MGM1	1
PIPA02148	YOL052C	SPE2	1
PIPA02151	YML125C	PGA3	2
PIPA02152	YDL100C	GET3	1
PIPA02154	YML086C	ALO1	1
PIPA02157	YML127W	RSC9	1
PIPA02158	YML128C	MSC1	1
PIPA02160	YCR020C	PET18	1
PIPA02167	YLR118C	YLR118C	1
PIPA02168	YPL065W	VPS28	1
PIPA02170	YDR140W	MTQ2	1
PIPA02173	YGL020C	GET1	1
PIPA02175	YER175C	TMT1	2
PIPA02176	YER168C	CCA1	1
PIPA02178	YGL203C	KEX1	1
PIPA02179	YPR160W	GPH1	1
PIPA02182	YER023W	PRO3	1
PIPA02183	YFL030W	AGX1	1
PIPA02186	YGR217W	CCH1	1
PIPA02187	YGL227W	VID30	1
PIPA02190	YGL233W	SEC15	1
PIPA02191	YGL231C	EMC4	1
PIPA02192	YBR167C	POP7	1
PIPA02193	YLR058C	SHM2	1
PIPA02195	YIR032C	DAL3	1
PIPA02198	YGR284C	ERV29	1
PIPA02199	YBR179C	FZO1	1
PIPA02200	YPL101W	ELP4	1
PIPA02201	YGL232W	TAN1	1
PIPA02202	YGR285C	ZUO1	1
PIPA02203	YDR011W	SNQ2	4
PIPA02204	YOR194C	TOA1	1
PIPA02206	YBR193C	MED8	1
PIPA02207	YCR066W	RAD18	1
PIPA02210	YMR142C	RPL13B	2
PIPA02211	YEL056W	HAT2	1
PIPA02212	YNR023W	SNF12	1
PIPA02213	YGR213C	RTA1	3
PIPA02214	YCR053W	THR4	1
PIPA02215	YCR057C	PWP2	1
PIPA02217	YCR059C	YIH1	1
PIPA02219	YCR061W	YCR061W	1
PIPA02221	YBL061C	SKT5	2
PIPA02224	YPR067W	ISA2	2
PIPA02225	YAL022C	FUN26	1
PIPA02232	YHR004C	NEM1	2
PIPA02233	YKL080W	VMA5	1
PIPA02239	YMR068W	AVO2	1
PIPA02242	YMR071C	TVP18	1
PIPA02246	YDR336W	YDR336W	1
PIPA02247	YKL086W	SRX1	1
PIPA02248	YBR296C	PHO89	1
PIPA02250	YER002W	NOP16	1
PIPA02251	YLR326W	YLR326W	1
PIPA02254	YHR097C	YHR097C	2
PIPA02256	YHR031C	RRM3	1
PIPA02261	YNL206C	RTT106	1
PIPA02263	YLR244C	MAP1	1
PIPA02266	YDR211W	GCD6	1
PIPA02267	YML038C	YMD8	1
PIPA02275	YLR260W	LCB5	2
PIPA02279	YKL069W	YKL069W	1
PIPA02285	YLR438W	CAR2	1
PIPA02288	YLR435W	TSR2	1
PIPA02289	YLR433C	CNA1	2
PIPA02292	YKL184W	SPE1	1
PIPA02295	YHR132C	ECM14	1
PIPA02296	YHR073W	OSH3	1
PIPA02301	YEL020W-A	TIM9	1
PIPA02302	YDR296W	MHR1	1
PIPA02304	YIL134W	FLX1	1
PIPA02306	YGL172W	NUP49	1
PIPA02307	YPR021C	AGC1	1
PIPA02310	YEL019C	MMS21	1
PIPA02312	YJR014W	TMA22	1
PIPA02314	YJR067C	YAE1	1
PIPA02315	YKL203C	TOR2	2
PIPA02316	YJR065C	ARP3	1
PIPA02317	YJR064W	CCT5	1
PIPA02318	YJR070C	LIA1	1
PIPA02319	YKL206C	ADD66	1
PIPA02320	YKL207W	AIM27	1
PIPA02324	YJL062W-A	RRG10	1
PIPA02325	YBR200W	BEM1	1
PIPA02326	YOL064C	MET22	1
PIPA02327	YJR019C	TES1	1
PIPA02329	YIR036C	IRC24	2
PIPA02330	YKL025C	PAN3	1
PIPA02333	YPR028W	YOP1	1
PIPA02334	YJL069C	UTP18	1
PIPA02335	YPR029C	APL4	1
PIPA02337	YLL013C	PUF3	1
PIPA02345	YHR111W	UBA4	1
PIPA02346	YBR276C	PPS1	1
PIPA02348	YOR043W	WHI2	1
PIPA02349	YLL041C	SDH2	1
PIPA02352	YER003C	PMI40	1
PIPA02353	YNR038W	DBP6	1
PIPA02354	YKL192C	ACP1	1
PIPA02361	YGL124C	MON1	1
PIPA02362	YOL002C	IZH2	2
PIPA02363	YGL181W	GTS1	1
PIPA02365	YLL048C	YBT1	4
PIPA02367	YOL092W	YOL092W	2
PIPA02368	YOL093W	TRM10	1
PIPA02371	YOL072W	THP1	1
PIPA02372	YEL060C	PRB1	2
PIPA02374	YGL100W	SEH1	1
PIPA02382	YLR389C	STE23	1
PIPA02386	YLR386W	VAC14	1
PIPA02387	YDL060W	TSR1	1
PIPA02388	YJL154C	VPS35	1
PIPA02390	YGL213C	SKI8	1
PIPA02398	YNL239W	LAP3	1
PIPA02401	YOL040C	RPS15	1
PIPA02403	YAL012W	CYS3	1
PIPA02406	YDL238C	GUD1	1
PIPA02411	YKL137W	CMC1	1
PIPA02412	YGR211W	ZPR1	1
PIPA02414	YGR232W	NAS6	1
PIPA02415	YGR231C	PHB2	1
PIPA02419	YHR151C	MTC6	1
PIPA02422	YGR214W	RPS0A	2
PIPA02424	YGR215W	RSM27	1
PIPA02430	YDR023W	SES1	1
PIPA02433	YJR016C	ILV3	1
PIPA02434	YOL141W	PPM2	1
PIPA02437	YNL224C	SQS1	1
PIPA02440	YIL068C	SEC6	1
PIPA02441	YAR015W	ADE1	1
PIPA02446	YDL004W	ATP16	1
PIPA02450	YOL138C	RTC1	1
PIPA02453	YOR154W	SLP1	1
PIPA02456	YNL227C	JJJ1	1
PIPA02458	YBR008C	FLR1	2
PIPA02459	YJL036W	SNX4	1
PIPA02461	YBR007C	DSF2	1
PIPA02462	YDR006C	SOK1	1
PIPA02463	YDL166C	FAP7	1
PIPA02464	YDL165W	CDC36	1
PIPA02465	YBL037W	APL3	1
PIPA02466	YBL036C	YBL036C	1
PIPA02468	YDL051W	LHP1	1
PIPA02469	YLR015W	BRE2	1
PIPA02471	YOL114C	YOL114C	1
PIPA02472	YOL147C	PEX11	1
PIPA02473	YOL146W	PSF3	1
PIPA02475	YMR293C	HER2	1
PIPA02476	YGR270W	YTA7	1
PIPA02477	YGR240C	PFK1	1
PIPA02483	YLR022C	SDO1	1
PIPA02484	YMR152W	YIM1	2
PIPA02485	YLR001C	YLR001C	1
PIPA02486	YIR001C	SGN1	1
PIPA02487	YNL104C	LEU4	2
PIPA02488	YPL060W	LPE10	1
PIPA02489	YGR188C	BUB1	2
PIPA02490	YHR188C	GPI16	1
PIPA02493	YMR009W	ADI1	1
PIPA02494	YEL002C	WBP1	1
PIPA02496	YIL001W	YIL001W	1
PIPA02499	YBL002W	HTB2	2
PIPA02502	YBR175W	SWD3	1
PIPA02504	YPR139C	VPS66	1
PIPA02509	YIL007C	NAS2	1
PIPA02510	YGR192C	TDH3	3
PIPA02511	YML061C	PIF1	1
PIPA02513	YLR439W	MRPL4	1
PIPA02516	YLR278C	YLR278C	1
PIPA02518	YOR191W	ULS1	1
PIPA02520	YLR292C	SEC72	1
PIPA02521	YLR293C	GSP1	2
PIPA02523	YMR170C	ALD2	2
PIPA02524	YLR300W	EXG1	2
PIPA02529	YHR186C	KOG1	1
PIPA02530	YJR006W	POL31	1
PIPA02532	YGR257C	MTM1	1
PIPA02534	YKR087C	OMA1	1
PIPA02535	YOR077W	RTS2	1
PIPA02537	YKL139W	CTK1	1
PIPA02538	YBR155W	CNS1	1
PIPA02539	YGR171C	MSM1	1
PIPA02551	YJL191W	RPS14B	2
PIPA02565	YIL166C	YIL166C	1
PIPA02567	YIL155C	GUT2	1
PIPA02569	YHR069C	RRP4	1
PIPA02570	YPR097W	YPR097W	1
PIPA02571	YGR082W	TOM20	1
PIPA02574	YOR370C	MRS6	1
PIPA02575	YOR369C	RPS12	1
PIPA02578	YOR367W	SCP1	1
PIPA02579	YPL177C	CUP9	2
PIPA02580	YDR321W	ASP1	1
PIPA02584	YDL143W	CCT4	1
PIPA02586	YDL153C	SAS10	1
PIPA02587	YPR025C	CCL1	1
PIPA02590	YJL002C	OST1	1
PIPA02591	YOR142W	LSC1	1
PIPA02598	YER025W	GCD11	1
PIPA02599	YLR452C	SST2	1
PIPA02601	YFL053W	DAK2	2
PIPA02603	YOL055C	THI20	1
PIPA02604	YPL214C	THI6	1
PIPA02606	YPR140W	TAZ1	1
PIPA02607	YOR048C	RAT1	1
PIPA02609	YBR132C	AGP2	1
PIPA02612	YJL020C	BBC1	1
PIPA02613	YDR283C	GCN2	1
PIPA02614	YMR224C	MRE11	1
PIPA02616	YJR099W	YUH1	1
PIPA02617	YDR286C	YDR286C	1
PIPA02619	YLR163C	MAS1	1
PIPA02620	YHR104W	GRE3	1
PIPA02621	YJR074W	MOG1	1
PIPA02624	YKL209C	STE6	1
PIPA02627	YCR028C-A	RIM1	1
PIPA02630	YPL162C	YPL162C	1
PIPA02632	YJL068C	YJL068C	1
PIPA02634	YMR295C	YMR295C	2
PIPA02635	YLR377C	FBP1	1
PIPA02637	YDL055C	PSA1	1
PIPA02642	YJL001W	PRE3	1
PIPA02645	YGR092W	DBF2	2
PIPA02647	YGR095C	RRP46	1
PIPA02648	YGR094W	VAS1	1
PIPA02649	YGR091W	PRP31	1
PIPA02650	YGR096W	TPC1	1
PIPA02651	YPR144C	NOC4	1
PIPA02652	YAL024C	LTE1	1
PIPA02653	YLR451W	LEU3	1
PIPA02655	YJR123W	RPS5	1
PIPA02657	YPR192W	AQY1	3
PIPA02658	YPR175W	DPB2	1
PIPA02660	YGL237C	HAP2	1
PIPA02661	YGL238W	CSE1	1
PIPA02663	YFR045W	YFR045W	1
PIPA02664	YGL234W	ADE5,7	1
PIPA02666	YNL103W	MET4	1
PIPA02667	YKR062W	TFA2	1
PIPA02670	YMR309C	NIP1	1
PIPA02676	YLL008W	DRS1	1
PIPA02677	YLR258W	GSY2	2
PIPA02678	YLR222C	UTP13	1
PIPA02683	YOR202W	HIS3	1
PIPA02695	YGR100W	MDR1	1
PIPA02698	YKL103C	LAP4	1
PIPA02701	YMR002W	MIC17	1
PIPA02704	YKL114C	APN1	1
PIPA02706	YLR017W	MEU1	1
PIPA02709	YPR018W	RLF2	1
PIPA02710	YJR126C	VPS70	1
PIPA02712	YLL021W	SPA2	2
PIPA02714	YPR020W	ATP20	1
PIPA02717	YPL147W	PXA1	1
PIPA02718	YHR024C	MAS2	1
PIPA02719	YHR023W	MYO1	1
PIPA02720	YHR051W	COX6	1
PIPA02722	YJL041W	NSP1	1
PIPA02723	YKL152C	GPM1	2
PIPA02727	YML035C	AMD1	3
PIPA02729	YMR247C	RKR1	1
PIPA02730	YKL160W	ELF1	1
PIPA02732	YJL042W	MHP1	1
PIPA02735	YGL066W	SGF73	3
PIPA02739	YKR003W	OSH6	2
PIPA02740	YKR002W	PAP1	1
PIPA02742	YKR001C	VPS1	1
PIPA02743	YKL099C	UTP11	1
PIPA02745	YLR088W	GAA1	1
PIPA02746	YMR093W	UTP15	1
PIPA02749	YKL110C	KTI12	1
PIPA02751	YBR047W	FMP23	1
PIPA02752	YOL090W	MSH2	1
PIPA02753	YKL113C	RAD27	1
PIPA02757	YBR261C	TAE1	1
PIPA02759	YOL022C	TSR4	1
PIPA02760	YJL057C	IKS1	1
PIPA02761	YBR264C	YPT10	1
PIPA02764	YOR181W	LAS17	1
PIPA02766	YGR233C	PHO81	1
PIPA02768	YOL148C	SPT20	1
PIPA02769	YDR135C	YCF1	1
PIPA02770	YKL213C	DOA1	1
PIPA02771	YKL212W	SAC1	1
PIPA02773	YJR077C	MIR1	1
PIPA02774	YAL067C	SEO1	2
PIPA02775	YDR462W	MRPL28	1
PIPA02777	YBR286W	APE3	1
PIPA02780	YGL202W	ARO8	1
PIPA02781	YAR003W	SWD1	1
PIPA02782	YAL002W	VPS8	1
PIPA02787	YEL063C	CAN1	4
PIPA02788	YGL245W	GUS1	1
PIPA02789	YFR048W	RMD8	1
PIPA02792	YGL241W	KAP114	1
PIPA02794	YBR221C	PDB1	1
PIPA02795	YJL218W	YJL218W	1
PIPA02797	YGL120C	PRP43	1
PIPA02798	YGL119W	ABC1	1
PIPA02800	YGL122C	NAB2	1
PIPA02801	YGL123W	RPS2	1
PIPA02809	YOR004W	UTP23	1
PIPA02810	YCR095C	OCA4	1
PIPA02811	YLR059C	REX2	1
PIPA02814	YDL103C	QRI1	1
PIPA02815	YGR124W	ASN2	2
PIPA02816	YPL260W	YPL260W	1
PIPA02817	YDL178W	DLD2	2
PIPA02818	YOR008C	SLG1	1
PIPA02820	YKL078W	DHR2	1
PIPA02826	YKL001C	MET14	1
PIPA02828	YBR120C	CBP6	1
PIPA02831	YEL065W	SIT1	6
PIPA02833	YJL200C	ACO2	1
PIPA02836	YKL092C	BUD2	1
PIPA02841	YNL248C	RPA49	1
PIPA02844	YPL262W	FUM1	1
PIPA02845	YKR031C	SPO14	1
PIPA02848	YBR235W	YBR235W	1
PIPA02849	YDL030W	PRP9	1
PIPA02850	YAL043C	PTA1	1
PIPA02853	YOR358W	HAP5	1
PIPA02854	YNR007C	ATG3	1
PIPA02857	YLR002C	NOC3	1
PIPA02860	YFL013C	IES1	1
PIPA02861	YKL196C	YKT6	1
PIPA02863	YOR327C	SNC2	2
PIPA02864	YOR326W	MYO2	2
PIPA02866	YOR353C	SOG2	1
PIPA02871	YHR074W	QNS1	1
PIPA02876	YOR206W	NOC2	1
PIPA02877	YBR037C	SCO1	2
PIPA02880	YNL287W	SEC21	1
PIPA02881	YNL288W	CAF40	1
PIPA02882	YBL023C	MCM2	1
PIPA02883	YNL090W	RHO2	1
PIPA02885	YOR087W	YVC1	1
PIPA02887	YNL092W	YNL092W	1
PIPA02888	YOR089C	VPS21	2
PIPA02889	YOR090C	PTC5	1
PIPA02891	YNL094W	APP1	1
PIPA02893	YHR114W	BZZ1	1
PIPA02895	YOR095C	RKI1	1
PIPA02901	YBL030C	PET9	3
PIPA02902	YIL133C	RPL16A	2
PIPA02904	YNL068C	FKH2	2
PIPA02905	YDR460W	TFB3	1
PIPA02907	YOR113W	AZF1	1
PIPA02913	YMR202W	ERG2	1
PIPA02914	YJL026W	RNR2	2
PIPA02915	YEL064C	AVT2	1
PIPA02922	YOL102C	TPT1	1
PIPA02923	YBR026C	ETR1	1
PIPA02926	YMR244W	YMR244W	1
PIPA02931	YDR262W	YDR262W	1
PIPA02932	YOR116C	RPO31	1
PIPA02933	YDR364C	CDC40	1
PIPA02935	YOR117W	RPT5	1
PIPA02939	YDR359C	EAF1	1
PIPA02940	YHR108W	GGA2	2
PIPA02942	YDR354W	TRP4	1
PIPA02943	YHR107C	CDC12	1
PIPA02947	YPL265W	DIP5	1
PIPA02949	YLR303W	MET17	1
PIPA02950	YMR289W	ABZ2	1
PIPA02951	YLR043C	TRX1	3
PIPA02954	YGR205W	YGR205W	1
PIPA02956	YJR024C	MDE1	1
PIPA02957	YOR310C	NOP58	1
PIPA02960	YKL072W	STB6	2
PIPA02961	YFL022C	FRS2	1
PIPA02965	YLR336C	SGD1	1
PIPA02967	YGL195W	GCN1	1
PIPA02968	YLR344W	RPL26A	2
PIPA02969	YLR345W	YLR345W	1
PIPA02970	YGR036C	CAX4	1
PIPA02971	YMR138W	CIN4	1
PIPA02974	YHR084W	STE12	1
PIPA02977	YHR036W	BRL1	1
PIPA02981	YHR039C	MSC7	1
PIPA02984	YDR194C	MSS116	1
PIPA02985	YGL197W	MDS3	2
PIPA02991	YER049W	TPA1	1
PIPA02992	YER048C	CAJ1	1
PIPA02993	YOR381W	FRE3	5
PIPA02994	YOR207C	RET1	1
PIPA02995	YBR121C	GRS1	2
PIPA02997	YJR045C	SSC1	3
PIPA03000	YGL060W	YBP2	1
PIPA03001	YBR217W	ATG12	1
PIPA03003	YGL037C	PNC1	1
PIPA03005	YPR161C	SGV1	1
PIPA03009	YJR111C	YJR111C	1
PIPA03010	YJR110W	YMR1	1
PIPA03013	YMR226C	TMA29	1
PIPA03016	YDR122W	KIN1	2
PIPA03017	YLR032W	RAD5	1
PIPA03018	YMR128W	ECM16	1
PIPA03022	YBR080C	SEC18	1
PIPA03027	YPR040W	TIP41	1
PIPA03028	YPR037C	ERV2	1
PIPA03031	YJR093C	FIP1	1
PIPA03034	YHR209W	CRG1	1
PIPA03035	YMR284W	YKU70	1
PIPA03036	YLR220W	CCC1	1
PIPA03037	YLR117C	CLF1	1
PIPA03038	YLR116W	MSL5	1
PIPA03040	YOR349W	CIN1	1
PIPA03043	YML008C	ERG6	1
PIPA03044	YKL189W	HYM1	1
PIPA03045	YLR417W	VPS36	1
PIPA03047	YDR330W	UBX5	1
PIPA03049	YLR343W	GAS2	1
PIPA03050	YPL206C	PGC1	1
PIPA03052	YBR015C	MNN2	2
PIPA03055	YEL031W	SPF1	1
PIPA03057	YLR234W	TOP3	1
PIPA03059	YGL023C	PIB2	1
PIPA03061	YOL031C	SIL1	1
PIPA03062	YAL019W	FUN30	1
PIPA03063	YAL020C	ATS1	1
PIPA03064	YOL032W	OPI10	1
PIPA03065	YOL033W	MSE1	1
PIPA03066	YOL058W	ARG1	1
PIPA03067	YPL002C	SNF8	1
PIPA03068	YGL163C	RAD54	1
PIPA03069	YEL047C	YEL047C	2
PIPA03072	YPL001W	HAT1	1
PIPA03074	YFL038C	YPT1	2
PIPA03079	YBR088C	POL30	1
PIPA03080	YPR051W	MAK3	1
PIPA03082	YGR070W	ROM1	2
PIPA03085	YLL011W	SOF1	1
PIPA03087	YOR245C	DGA1	1
PIPA03088	YMR001C	CDC5	1
PIPA03089	YOL004W	SIN3	1
PIPA03095	YBL015W	ACH1	1
PIPA03097	YJL092W	SRS2	1
PIPA03099	YDL198C	GGC1	1
PIPA03100	YDR228C	PCF11	1
PIPA03101	YDR226W	ADK1	1
PIPA03107	YJL095W	BCK1	1
PIPA03108	YOL009C	MDM12	1
PIPA03109	YOR176W	HEM15	1
PIPA03110	YLR272C	YCS4	1
PIPA03112	YKL095W	YJU2	1
PIPA03113	YMR005W	TAF4	1
PIPA03114	YOL010W	RCL1	1
PIPA03118	YOR175C	ALE1	1
PIPA03120	YLR270W	DCS1	2
PIPA03124	YGR256W	GND2	2
PIPA03125	YOR165W	SEY1	1
PIPA03126	YOR164C	GET4	1
PIPA03127	YJL097W	PHS1	1
PIPA03128	YOR163W	DDP1	1
PIPA03131	YDR242W	AMD2	1
PIPA03133	YOR168W	GLN4	1
PIPA03134	YOR178C	GAC1	1
PIPA03139	YKL143W	LTV1	1
PIPA03144	YGR238C	KEL2	2
PIPA03146	YJL008C	CCT8	1
PIPA03147	YJL029C	VPS53	1
PIPA03149	YDR255C	RMD5	1
PIPA03153	YPR135W	CTF4	1
PIPA03154	YIL019W	FAF1	1
PIPA03156	YHR134W	WSS1	1
PIPA03161	YNL161W	CBK1	1
PIPA03166	YPL030W	TRM44	1
PIPA03167	YPL043W	NOP4	1
PIPA03168	YDR254W	CHL4	1
PIPA03169	YPL045W	VPS16	1
PIPA03170	YPL046C	ELC1	1
PIPA03175	YOR335C	ALA1	1
PIPA03177	YDR434W	GPI17	1
PIPA03178	YDR117C	TMA64	1
PIPA03182	YLR090W	XDJ1	1
PIPA03183	YLR089C	ALT1	2
PIPA03188	YDR200C	VPS64	1
PIPA03191	YCR046C	IMG1	1
PIPA03192	YCR047C	BUD23	1
PIPA03194	YLR137W	YLR137W	1
PIPA03195	YDR158W	HOM2	1
PIPA03197	YML080W	DUS1	1
PIPA03204	YMR090W	YMR090W	1
PIPA03207	YJR125C	ENT3	1
PIPA03211	YMR315W	YMR315W	1
PIPA03213	YFL031W	HAC1	1
PIPA03214	YOL067C	RTG1	1
PIPA03218	YMR234W	RNH1	1
PIPA03219	YDR523C	SPS1	1
PIPA03225	YOR120W	GCY1	3
PIPA03228	YHL003C	LAG1	2
PIPA03230	YLR103C	CDC45	1
PIPA03234	YNR047W	FPK1	2
PIPA03235	YCR092C	MSH3	1
PIPA03239	YBR198C	TAF5	2
PIPA03240	YGL252C	RTG2	1
PIPA03248	YPL078C	ATP4	1
PIPA03249	YJL124C	LSM1	1
PIPA03256	YPR108W	RPN7	1
PIPA03258	YBR196C	PGI1	1
PIPA03261	YKR079C	TRZ1	1
PIPA03263	YOL139C	CDC33	1
PIPA03266	YDL226C	GCS1	2
PIPA03267	YNL202W	SPS19	1
PIPA03268	YNL200C	YNL200C	1
PIPA03270	YNL197C	WHI3	3
PIPA03274	YLR214W	FRE1	1
PIPA03278	YKR084C	HBS1	1
PIPA03279	YDR397C	NCB2	1
PIPA03280	YOR069W	VPS5	2
PIPA03281	YKR081C	RPF2	1
PIPA03284	YKR083C	DAD2	1
PIPA03286	YOR074C	CDC21	1
PIPA03289	YDR398W	UTP5	1
PIPA03290	YCR084C	TUP1	1
PIPA03294	YJR072C	NPA3	1
PIPA03295	YPL069C	BTS1	1
PIPA03299	YPL091W	GLR1	1
PIPA03300	YBR176W	ECM31	1
PIPA03301	YPL103C	FMP30	1
PIPA03302	YPL094C	SEC62	1
PIPA03303	YGR068C	ART5	1
PIPA03304	YLR207W	HRD3	1
PIPA03305	YDL174C	DLD1	1
PIPA03306	YLR192C	HCR1	1
PIPA03308	YDR399W	HPT1	1
PIPA03309	YDL171C	GLT1	1
PIPA03310	YLR196W	PWP1	1
PIPA03311	YLR195C	NMT1	1
PIPA03313	YDL168W	SFA1	1
PIPA03317	YOR056C	NOB1	1
PIPA03320	YOL145C	CTR9	1
PIPA03322	YOL143C	RIB4	1
PIPA03326	YEL026W	SNU13	1
PIPA03327	YOL021C	DIS3	1
PIPA03330	YFR009W	GCN20	1
PIPA03333	YJL011C	RPC17	1
PIPA03334	YLR454W	FMP27	1
PIPA03335	YER043C	SAH1	1
PIPA03336	YBL092W	RPL32	1
PIPA03343	YGL144C	ROG1	3
PIPA03346	YDL112W	TRM3	1
PIPA03347	YDL111C	RRP42	1
PIPA03348	YDL110C	TMA17	1
PIPA03349	YDL097C	RPN6	1
PIPA03359	YHR165C	PRP8	1
PIPA03360	YHR166C	CDC23	1
PIPA03364	YOR319W	HSH49	1
PIPA03366	YHR205W	SCH9	1
PIPA03368	YHR200W	RPN10	1
PIPA03369	YJR137C	MET5	1
PIPA03370	YPL154C	PEP4	1
PIPA03372	YOR243C	PUS7	1
PIPA03374	YOR267C	HRK1	1
PIPA03375	YOR269W	PAC1	1
PIPA03377	YKL039W	PTM1	2
PIPA03378	YDR430C	CYM1	1
PIPA03379	YLR361C	DCR2	1
PIPA03380	YJR069C	HAM1	1
PIPA03382	YDL201W	TRM8	1
PIPA03384	YDR412W	RRP17	1
PIPA03385	YHR206W	SKN7	1
PIPA03388	YHR028C	DAP2	1
PIPA03392	YHR025W	THR1	1
PIPA03393	YOR238W	YOR238W	1
PIPA03396	YPL146C	NOP53	1
PIPA03397	YER095W	RAD51	2
PIPA03398	YBL066C	SEF1	1
PIPA03399	YBL064C	PRX1	1
PIPA03400	YGL236C	MTO1	1
PIPA03404	YMR024W	MRPL3	1
PIPA03406	YFR047C	BNA6	1
PIPA03408	YER036C	ARB1	1
PIPA03409	YOL018C	TLG2	1
PIPA03411	YFR019W	FAB1	1
PIPA03412	YOR145C	PNO1	1
PIPA03413	YPR089W	YPR089W	1
PIPA03415	YMR020W	FMS1	1
PIPA03416	YMR022W	UBC7	1
PIPA03417	YMR012W	CLU1	1
PIPA03420	YAL032C	PRP45	1
PIPA03421	YOR336W	KRE5	1
PIPA03423	YOR018W	ROD1	2
PIPA03424	YFR021W	ATG18	1
PIPA03425	YOR388C	FDH1	1
PIPA03432	YBR059C	AKL1	1
PIPA03433	YBR060C	ORC2	1
PIPA03434	YDR044W	HEM13	1
PIPA03435	YDR043C	NRG1	2
PIPA03436	YBR070C	ALG14	1
PIPA03437	YDR041W	RSM10	1
PIPA03438	YBR061C	TRM7	1
PIPA03441	YDR050C	TPI1	1
PIPA03444	YDR047W	HEM12	1
PIPA03446	YDR280W	RRP45	1
PIPA03447	YHR007C	ERG11	1
PIPA03450	YJL174W	KRE9	2
PIPA03453	YKL211C	TRP3	1
PIPA03459	YMR044W	IOC4	1
PIPA03538	YJL212C	OPT1	1
PIPA03547	YMR319C	FET4	1
PIPA03552	YGL112C	TAF6	1
PIPA03553	YBR238C	YBR238C	2
PIPA03554	YHR005C	GPA1	1
PIPA03555	YHR071W	PCL5	1
PIPA03556	YJR113C	RSM7	1
PIPA03557	YBL045C	COR1	1
PIPA03560	YML013W	UBX2	1
PIPA03561	YJL055W	YJL055W	1
PIPA03562	YJL128C	PBS2	1
PIPA03563	YNL236W	SIN4	1
PIPA03564	YAL062W	GDH3	2
PIPA03570	YGL016W	KAP122	1
PIPA03571	YAR007C	RFA1	1
PIPA03576	YDR049W	YDR049W	1
PIPA03577	YNR001C	CIT1	3
PIPA03578	YMR161W	HLJ1	2
PIPA03582	YCR016W	YCR016W	1
PIPA03583	YOR294W	RRS1	1
PIPA03585	YOR296W	YOR296W	1
PIPA03587	YOR188W	MSB1	1
PIPA03589	YOR187W	TUF1	1
PIPA03590	YLR291C	GCD7	1
PIPA03591	YLR288C	MEC3	1
PIPA03592	YOR184W	SER1	1
PIPA03595	YHL031C	GOS1	1
PIPA03596	YER091C	MET6	1
PIPA03600	YDR456W	NHX1	1
PIPA03602	YGL242C	YGL242C	1
PIPA03603	YPR066W	UBA3	1
PIPA03604	YLR337C	VRP1	1
PIPA03605	YGR029W	ERV1	1
PIPA03606	YEL032W	MCM3	1
PIPA03607	YDR305C	HNT2	1
PIPA03608	YHR059W	FYV4	1
PIPA03609	YHR058C	MED6	1
PIPA03610	YPL135W	ISU1	2
PIPA03612	YOR299W	BUD7	2
PIPA03613	YGL243W	TAD1	1
PIPA03614	YJL034W	KAR2	1
PIPA03615	YOR158W	PET123	1
PIPA03616	YIL065C	FIS1	1
PIPA03617	YER069W	ARG5,6	1
PIPA03618	YDL105W	NSE4	1
PIPA03620	YMR166C	YMR166C	1
PIPA03623	YGR193C	PDX1	1
PIPA03624	YEL009C	GCN4	1
PIPA03629	YGR278W	CWC22	1
PIPA03633	YOL073C	YOL073C	1
PIPA03637	YOL124C	TRM11	1
PIPA03638	YOL123W	HRP1	1
PIPA03641	YPL203W	TPK2	3
PIPA03642	YGL068W	MNP1	1
PIPA03646	YFL027C	GYP8	1
PIPA03647	YLR055C	SPT8	1
PIPA03648	YFL028C	CAF16	1
PIPA03649	YLR056W	ERG3	1
PIPA03650	YMR139W	RIM11	2
PIPA03653	YCR090C	YCR090C	1
PIPA03657	YMR049C	ERB1	1
PIPA03658	YMR105C	PGM2	2
PIPA03662	YOR215C	AIM41	1
PIPA03663	YOR216C	RUD3	1
PIPA03665	YOR231W	MKK1	2
PIPA03666	YOR232W	MGE1	1
PIPA03667	YOR233W	KIN4	2
PIPA03670	YCR072C	RSA4	1
PIPA03671	YGL246C	RAI1	1
PIPA03672	YPL145C	KES1	2
PIPA03673	YNR032W	PPG1	1
PIPA03674	YNR039C	ZRG17	1
PIPA03675	YPL128C	TBF1	1
PIPA03685	YLR223C	IFH1	1
PIPA03688	YNR017W	TIM23	1
PIPA03689	YCR012W	PGK1	1
PIPA03690	YDR173C	ARG82	1
PIPA03691	YMR183C	SSO2	2
PIPA03692	YPL231W	FAS2	1
PIPA03693	YDR169C	STB3	1
PIPA03694	YLR150W	STM1	1
PIPA03695	YDR170C	SEC7	1
PIPA03697	YDL085W	NDE2	3
PIPA03698	YNR016C	ACC1	2
PIPA03699	YKR071C	DRE2	1
PIPA03701	YOL016C	CMK2	3
PIPA03702	YPL028W	ERG10	1
PIPA03703	YPL042C	SSN3	1
PIPA03706	YJL176C	SWI3	1
PIPA03707	YHR171W	ATG7	1
PIPA03708	YCR045C	RRT12	1
PIPA03710	YKL171W	YKL171W	1
PIPA03712	YJL167W	ERG20	1
PIPA03713	YPL015C	HST2	1
PIPA03714	YPL009C	YPL009C	1
PIPA03715	YPL010W	RET3	1
PIPA03717	YPL012W	RRP12	1
PIPA03718	YPL013C	MRPS16	1
PIPA03722	YGR024C	THG1	1
PIPA03723	YPR010C	RPA135	1
PIPA03725	YGL167C	PMR1	1
PIPA03726	YGL169W	SUA5	1
PIPA03728	YLR306W	UBC12	1
PIPA03729	YDR083W	RRP8	1
PIPA03730	YJR010W	MET3	1
PIPA03735	YDR182W	CDC1	1
PIPA03737	YER063W	THO1	1
PIPA03738	YER064C	YER064C	1
PIPA03739	YER065C	ICL1	2
PIPA03742	YLR274W	MCM5	1
PIPA03744	YLR354C	TAL1	2
PIPA03746	YPR004C	AIM45	1
PIPA03749	YLR359W	ADE13	1
PIPA03750	YBR234C	ARC40	1
PIPA03756	YFL016C	MDJ1	1
PIPA03759	YCR088W	ABP1	1
PIPA03760	YOR059C	YOR059C	1
PIPA03761	YMR220W	ERG8	1
PIPA03762	YBR166C	TYR1	1
PIPA03763	YGR152C	RSR1	3
PIPA03765	YPL110C	GDE1	1
PIPA03766	YOR286W	RDL2	2
PIPA03769	YOR224C	RPB8	1
PIPA03770	YDR030C	RAD28	1
PIPA03773	YNL099C	OCA1	1
PIPA03774	YDR109C	YDR109C	2
PIPA03775	YGR255C	COQ6	1
PIPA03777	YNL255C	GIS2	1
PIPA03780	YBR136W	MEC1	1
PIPA03781	YPR091C	YPR091C	1
PIPA03782	YBR133C	HSL7	1
PIPA03783	YDR231C	COX20	1
PIPA03785	YER178W	PDA1	1
PIPA03786	YAL039C	CYC3	1
PIPA03789	YKL087C	CYT2	1
PIPA03794	YKL146W	AVT3	1
PIPA03795	YNL218W	MGS1	1
PIPA03796	YDR174W	HMO1	1
PIPA03799	YDR175C	RSM24	1
PIPA03800	YDR176W	NGG1	1
PIPA03802	YDR178W	SDH4	2
PIPA03805	YFR004W	RPN11	1
PIPA03806	YFR005C	SAD1	1
PIPA03810	YNL320W	YNL320W	1
PIPA03811	YLR187W	SKG3	2
PIPA03815	YFL047W	RGD2	1
PIPA03817	YFL014W	HSP12	1
PIPA03818	YFL021W	GAT1	1
PIPA03820	YDL003W	MCD1	1
PIPA03821	YCL040W	GLK1	2
PIPA03822	YML085C	TUB1	1
PIPA03825	YBR207W	FTH1	1
PIPA03826	YMR109W	MYO5	2
PIPA03828	YIL064W	SEE1	1
PIPA03830	YNL220W	ADE12	1
PIPA03831	YDL107W	MSS2	1
PIPA03833	YOR085W	OST3	1
PIPA03834	YNL085W	MKT1	1
PIPA03837	YNR026C	SEC12	1
PIPA03838	YCR051W	YCR051W	1
PIPA03841	YIL070C	MAM33	1
PIPA03843	YML007W	YAP1	3
PIPA03844	YPR181C	SEC23	1
PIPA03846	YDR294C	DPL1	1
PIPA03850	YNL274C	GOR1	1
PIPA03855	YBR263W	SHM1	1
PIPA03857	YDR143C	SAN1	1
PIPA03861	YIL096C	YIL096C	1
PIPA03862	YIL097W	FYV10	1
PIPA03864	YNL036W	NCE103	1
PIPA03870	YNL271C	BNI1	2
PIPA03878	YKL017C	HCS1	1
PIPA03879	YKL018W	SWD2	1
PIPA03883	YOR212W	STE4	1
PIPA03885	YDR324C	UTP4	1
PIPA03886	YFR033C	QCR6	1
PIPA03888	YDR416W	SYF1	1
PIPA03889	YDR415C	YDR415C	1
PIPA03891	YEL050C	RML2	1
PIPA03893	YEL053C	MAK10	1
PIPA03894	YDR418W	RPL12B	2
PIPA03896	YLR106C	MDN1	1
PIPA03898	YGL099W	LSG1	1
PIPA03899	YJL101C	GSH1	1
PIPA03902	YGL136C	MRM2	1
PIPA03903	YGL137W	SEC27	1
PIPA03906	YPL217C	BMS1	1
PIPA03911	YGL139W	FLC3	2
PIPA03915	YDR277C	MTH1	2
PIPA03918	YOR125C	CAT5	1
PIPA03919	YPL006W	NCR1	1
PIPA03920	YNL167C	SKO1	1
PIPA03921	YNL168C	FMP41	1
PIPA03923	YLR084C	RAX2	1
PIPA03925	YBR151W	APD1	1
PIPA03926	YLL040C	VPS13	1
PIPA03928	YCR010C	ADY2	2
PIPA03929	YIR030C	DCG1	1
PIPA03931	YIL010W	DOT5	1
PIPA03932	YPL178W	CBC2	1
PIPA03934	YHR109W	CTM1	1
PIPA03936	YGL095C	VPS45	1
PIPA03940	YMR238W	DFG5	1
PIPA03941	YMR130W	YMR130W	1
PIPA03942	YPL183C	RTT10	1
PIPA03944	YGL094C	PAN2	1
PIPA03945	YKL047W	YKL047W	1
PIPA03946	YBL029W	YBL029W	1
PIPA03955	YNR067C	DSE4	1
PIPA03958	YKL016C	ATP7	1
PIPA03965	YDL128W	VCX1	1
PIPA03968	YDL126C	CDC48	1
PIPA03969	YDL125C	HNT1	1
PIPA03970	YBL103C	RTG3	1
PIPA03973	YFR011C	AIM13	1
PIPA03980	YMR227C	TAF7	1
PIPA03983	YML065W	ORC1	2
PIPA03984	YML064C	TEM1	1
PIPA03986	YML063W	RPS1B	2
PIPA03988	YGR185C	TYS1	1
PIPA03990	YGR187C	HGH1	1
PIPA03991	YGR186W	TFG1	1
PIPA03993	YGL255W	ZRT1	2
PIPA03994	YLR352W	YLR352W	1
PIPA03996	YLR027C	AAT2	1
PIPA03999	YIL011W	TIR3	13
PIPA04000	YML066C	SMA2	1
PIPA04002	YAL041W	CDC24	1
PIPA04006	YGL221C	NIF3	1
PIPA04007	YGL205W	POX1	1
PIPA04008	YNR054C	ESF2	1
PIPA04011	YGR098C	ESP1	1
PIPA04016	YGL206C	CHC1	1
PIPA04020	YGL210W	YPT32	2
PIPA04021	YGL207W	SPT16	1
PIPA04022	YMR016C	SOK2	2
PIPA04025	YLR380W	CSR1	1
PIPA04027	YDR292C	SRP101	1
PIPA04032	YER093C	TSC11	1
PIPA04033	YNL237W	YTP1	1
PIPA04038	YHR169W	DBP8	1
PIPA04039	YOR111W	YOR111W	1
PIPA04041	YNL107W	YAF9	1
PIPA04045	YFR030W	MET10	1
PIPA04047	YBR159W	IFA38	1
PIPA04048	YBR158W	AMN1	1
PIPA04053	YLR316C	TAD3	1
PIPA04054	YLR319C	BUD6	1
PIPA04055	YGR002C	SWC4	1
PIPA04056	YGL009C	LEU1	1
PIPA04057	YBL097W	BRN1	1
PIPA04058	YBL007C	SLA1	1
PIPA04059	YGL192W	IME4	1
PIPA04060	YGL191W	COX13	1
PIPA04061	YGL190C	CDC55	1
PIPA04062	YER131W	RPS26B	2
PIPA04063	YGL187C	COX4	1
PIPA04065	YGL185C	YGL185C	2
PIPA04067	YGL184C	STR3	1
PIPA04075	YGR262C	BUD32	1
PIPA04076	YGR264C	MES1	1
PIPA04080	YML048W	GSF2	1
PIPA04088	YBR046C	ZTA1	1
PIPA04089	YOR058C	ASE1	1
PIPA04090	YOR057W	SGT1	1
PIPA04091	YDR323C	PEP7	1
PIPA04092	YDR264C	AKR1	2
PIPA04094	YDR337W	MRPS28	1
PIPA04095	YCL045C	EMC1	1
PIPA04098	YDR168W	CDC37	1
PIPA04099	YOL071W	EMI5	1
PIPA04100	YAL058W	CNE1	1
PIPA04108	YKR076W	ECM4	3
PIPA04110	YDL215C	GDH2	1
PIPA04114	YNL240C	NAR1	1
PIPA04118	YOR256C	TRE2	2
PIPA04119	YPL170W	DAP1	1
PIPA04121	YOR254C	SEC63	1
PIPA04122	YPL169C	MEX67	1
PIPA04129	YPL173W	MRPL40	1
PIPA04130	YOR259C	RPT4	1
PIPA04131	YOR260W	GCD1	1
PIPA04142	YHL002W	HSE1	1
PIPA04144	YHL001W	RPL14B	2
PIPA04149	YNL027W	CRZ1	1
PIPA04151	YDL122W	UBP1	1
PIPA04152	YIL083C	CAB2	1
PIPA04155	YLR191W	PEX13	1
PIPA04157	YER087W	AIM10	1
PIPA04160	YBL052C	SAS3	1
PIPA04165	YBL057C	PTH2	1
PIPA04166	YJL180C	ATP12	1
PIPA04168	YML028W	TSA1	2
PIPA04172	YLR447C	VMA6	1
PIPA04174	YML074C	FPR3	2
PIPA04176	YML075C	HMG1	2
PIPA04177	YML015C	TAF11	1
PIPA04178	YPR122W	AXL1	1
PIPA04183	YIL078W	THS1	1
PIPA04184	YGR220C	MRPL9	1
PIPA04186	YHR147C	MRPL6	1
PIPA04187	YHR148W	IMP3	1
PIPA04189	YGR218W	CRM1	1
PIPA04190	YDR353W	TRR1	2
PIPA04192	YDR268W	MSW1	1
PIPA04193	YOR038C	HIR2	1
PIPA04194	YOR039W	CKB2	1
PIPA04195	YLR155C	ASP3-1	4
PIPA04200	YJL183W	MNN11	1
PIPA04201	YKR065C	PAM17	1
PIPA04202	YKR066C	CCP1	1
PIPA04203	YJL177W	RPL17B	2
PIPA04204	YIL126W	STH1	2
PIPA04206	YER126C	NSA2	1
PIPA04208	YDR256C	CTA1	2
PIPA04211	YGR009C	SEC9	1
PIPA04212	YGL044C	RNA15	1
PIPA04214	YGR155W	CYS4	1
PIPA04217	YJL127C	SPT10	1
PIPA04221	YGL125W	MET13	1
PIPA04225	YLR175W	CBF5	1
PIPA04226	YNL006W	LST8	1
PIPA04227	YNL007C	SIS1	2
PIPA04231	YLR105C	SEN2	1
PIPA04237	YER022W	SRB4	1
PIPA04240	YJR119C	JHD2	1
PIPA04241	YNL022C	YNL022C	1
PIPA04242	YIL094C	LYS12	1
PIPA04244	YIL093C	RSM25	1
PIPA04246	YKR048C	NAP1	1
PIPA04248	YJL153C	INO1	1
PIPA04250	YOL062C	APM4	1
PIPA04253	YKR043C	YKR043C	1
PIPA04256	YDR247W	VHS1	2
PIPA04257	YDR246W	TRS23	1
PIPA04261	YPL022W	RAD1	1
PIPA04265	YDR244W	PEX5	2
PIPA04266	YDR243C	PRP28	1
PIPA04267	YDL209C	CWC2	1
PIPA04268	YNL035C	YNL035C	1
PIPA04273	YNL025C	SSN8	1
PIPA04274	YIL090W	ICE2	1
PIPA04275	YIL091C	YIL091C	1
PIPA04276	YNL032W	SIW14	1
PIPA04277	YIL087C	AIM19	1
PIPA04292	YAR042W	SWH1	2
PIPA04296	YJL056C	ZAP1	1
PIPA04299	YNL071W	LAT1	1
PIPA04304	YKL041W	VPS24	1
PIPA04305	YCR068W	ATG15	1
PIPA04310	YDL084W	SUB2	1
PIPA04313	YPR086W	SUA7	1
PIPA04318	YPL172C	COX10	1
PIPA04323	YMR100W	MUB1	1
PIPA04324	YDR427W	RPN9	1
PIPA04325	YDR028C	REG1	2
PIPA04330	YLR245C	CDD1	1
PIPA04333	YDR062W	LCB2	1
PIPA04338	YOR339C	UBC11	1
PIPA04343	YAL046C	AIM1	1
PIPA04345	YIR006C	PAN1	1
PIPA04346	YDL230W	PTP1	1
PIPA04352	YPR026W	ATH1	1
PIPA04357	YCR097W	HMRA1	1
PIPA04360	YCL057C-A	YCL057C-A	1
PIPA04370	YPL107W	YPL107W	1
PIPA04374	YBR170C	NPL4	1
PIPA04385	YKL117W	SBA1	1
PIPA04386	YFL041W	FET5	3
PIPA04391	YJR144W	MGM101	1
PIPA04395	YLL050C	COF1	1
[truncated: 892 more rows]
