# Supplementary material for: The impact of oxygen on the transcriptome of recombinant S. cerevisiae and P. pastoris - a comparative analysis
Source: BMC Genomics. 2011 May 9;12:218. doi: 10.1186/1471-2164-12-218 (PMC3116504; doi:10.1186/1471-2164-12-218)
Supplement: Additional file 5 — Gene list of single clusters. Lists of genes corresponding to each of the cluster resulting from the k-means clustering (k = 10) depicted in Figure 4B (obtained by Expression Profiler analysis; http://www.ebi.ac.uk/expressionprofiler). Each column contains a single cluster. Column names indicate cluster number and, in brackets, the total number of genes present in each cluster. [file 1471-2164-12-218-S5.XLS]

## Sheet: Hoja1
CLUSTER#1 (1)	CLUSTER#2 (4)	CLUSTER#3 (13)	CLUSTER#4 (9)	CLUSTER#5 (175)	CLUSTER#6 (1239)	CLUSTER#7 (90)	CLUSTER#8 (1247)	CLUSTER#9 (26)	CLUSTER#10 (85)
FDH1	STE2	YPR127W	SPS19	ECM38	YEH1	FBP1	LSM2	PHO84	YHR140W
	KAR4	PCD1	PXA1	YPR022C	ARG5,6	YNL092W	RPL20B	FRE1	YNL040W
	FIG1	IDP2	ADY2	AYR1	ALG13	ESF1	RAD16	SPO75	NTA1
	SST2	JEN1	ECI1	RIB3	LSM3	YKL151C	YOR051C	CDA2	SGT1
		PEX11	FAA2	ILV2	YOS1	ERG26	TAZ1	BNA5	URK1
		GUT1	CAT2	YJL068C	GUP1	BLM10	PHO13	SPS2	PGI1
		STE3	POX1	HSP60	OMS1	STR3	MRD1	DAL4	YHR112C
		AFT1	FOX2	SSN8	LHP1	OPI10	YLF2	HMS1	CPS1
		MDH3	ACS1	CIT1	RVS167	ERG24	DOA1	OPT2	PET18
		TIR3		LSC1	DPB2	ECM4	NAM9	DAL1	TPA1
		YFL054C		IAH1	VPS16	ERG25	YDR049W	GAS2	PFK1
		SIT1		IME2	DAD2	LPX1	RPC34	DAL5	SCS7
		PEX13		YKT6	PAA1	FMP23	NUG1	YJL218W	YIL166C
				PEX4	UGA3	DAP1	MTF1	SPR1	PFK2
				YOL092W	NUF2	ERG4	FAL1	ARG4	HSP12
				DAL2	GCV2	ERG27	MED8	YBL029W	ERO1
				APS2	VMA5	VPS62	SLP1	BNA4	ERG11
				ATG1	YKR070W	YIL057C	VTI1	WSC4	ENO1
				NIT1	EMI5	YNL115C	PUT2	ARO10	SSP120
				SFA1	PRY2	GLO1	KEI1	FSH1	BNA1
				KNS1	FUN26	AQY1	SPT4	UTR2	DUG3
				ANT1	MSY1	YMR034C	COA1	SPR3	CYS4
				RNH201	PYC2	YDR262W	HTS1	GPH1	YEL047C
				ADK2	GID7	UPC2	CHO2	FET4	CDC19
				YLR118C	CDC39	YAT1	AIM45	PCK1	BNA2
				HMRA1	ADI1	MSC1	YPD1	YCT1	TDH3
				FUR1	SDS23	YOR338W	BCD1		ERG28
				YGL108C	MSL5	DBR1	RIM8		TSA1
				HIS6	RPL31B	GDH2	YML6		LCB5
				INN1	DUS4	AMS1	TRR1		PLB3
				GPD1	PTH2	SRO77	HOM6		MUP3
				ISA2	MNN4	TFS1	PPE1		ERV14
				SDH4	FRA2	TAL1	CDS1		PDX3
				SEO1	ASC1	SCS3	ALG6		NCP1
				STP2	SMC2	PNS1	RTS1		TPO4
				INH1	CDC7	CTA1	KES1		CUS1
				YJR054W	TUL1	ARG1	MRPS35		COX15
				GLN1	APL5	ETR1	MRPL16		YBR096W
				ODC1	CDC10	ERG6	YBR239C		DOG1
				LEE1	YKR023W	PUT4	COQ6		YDL124W
				ARO7	ELP2	HSP42	ILV3		YMR244W
				ALT1	RAD50	DSD1	UBC4		YNL134C
				NFS1	RFC2	GCY1	JJJ3		YEL023C
				YCH1	NRD1	TES1	TIM17		PIC2
				HEM1	MON2	DAL3	SUI1		GLK1
				RKI1	TGL4	HFD1	RPL40A		ALD5
				SSH4	MET22	FMP45	GAR1		YPR098C
				AXL1	SMT3	GTT1	ACP1		ERG1
				OPI1	NOC2	RNR2	URA4		HEM13
				DFG5	KIP1	YBR241C	MTR3		YNL200C
				GDH3	URA6	ARG8	UBX2		DBP3
				RIB1	SCH9	NDE2	PDI1		HAC1
				PTC1	GNA1	DIC1	TFG2		UGA2
				LYS21	BNI1	HMG1	RSM18		PGK1
				TYW1	YPL247C	NCE102	MGM1		YBR056W
				MEP2	BEM3	PNC1	SEE1		GEF1
				RTA1	VMA8	YDR248C	MRPL40		MTD1
				SFC1	MOT1	FMP52	YMR196W		PDR16
				YOR059C	TOP2	HAP1	STB6		HXT6
				LSC2	YBR139W	FLR1	RPB7		AQR1
				UBP1	PTA1	GOR1	DED1		YPL225W
				GLG1	HFI1	SMX3	NSR1		CYS3
				CAB1	CAX4	USV1	APL2		GPM1
				TMA29	YAH1	YJR096W	NAS6		THI11
				ERG2	UTP14	YMR118C	SIS2		UBA4
				PEX5	TYS1	ATH1	KRE9		EXG1
				ARO9	MRPS8	SPO1	LYS9		DGK1
				DOT5	TEM1	YMR090W	IRC24		HEM14
				GLT1	YRA1	TMA17	CBF5		SCO1
				ERG10	SNC2	ERG5	PPX1		MAK3
				MCH2	TOF1	RNY1	ARC19		ZRT1
				GUT2	RPS31	COQ4	YTA12		YPL260W
				SHM1	ASP1	CAR2	YPT1		RSB1
				GAC1	ELC1	MSC7	RRP1		AIM19
				YKL047W	ACC1	PXA2	KRE6		YET3
				STL1	TPP1	SIS1	AIP1		YCR061W
				PEX12	LSM1	YCR051W	MRF1		EHT1
				FAS2	OCA6	GND2	PEP12		BAT1
				AAP1	AHA1	ICL1	DUR1,2		YLR126C
				APE3	ORC4	TPS2	SPC2		MAE1
				CIA1	SKN7	HAL9	RPA12		PGC1
				ECM18	SHM2	SOL3	NMD2		YHL008C
				RAM1	COR1	STI1	MET8		NCE103
				PDA1	RIM13	ZTA1	TRZ1		MIH1
				KSP1	ATP7	YMR315W	MXR2		ROD1
				FET3	RRP5	UBP13	ATP23
				FAA1	NUT2	PHM7	NCS2
				ESBP6	ENT3	ERG3	TMA20
				HAM1	ATP1	LEU4	NTE1
				ARC15	PRP42	YBR053C	RRG10
				PEX19	BRN1		APN2
				FRE3	YJR141W		YGL242C
				HMX1	SWC4		LDB19
				GPT2	MOB2		PET8
				FLC2	SSH1		CYC1
				PEX1	MRP2		DNF2
				NFU1	CTR2		YJR124C
				SLN1	CYC8		NOP9
				CHS1	RLF2		BET4
				DIP5	RAD27		PBY1
				CRG1	SWI4		ECM31
				SRX1	CRZ1		CSH1
				GSY2	REB1		ACN9
				RIB4	YCG1		ROM1
				KGD2	YPR063C		PPT1
				FMT1	DCP2		SSF2
				SOD1	MMM1		BUD20
				SSU1	TRP4		ELP4
				PST2	RPO21		SLG1
				YLR345W	YNL247W		YKL027W
				YMR099C	AGC1		MCM1
				YLR149C	PRE1		MIP1
				PHO8	MCM5		YNL313C
				RIM11	RPS11A		GEP4
				OPT1	POL2		YDR161W
				PAN6	VMA10		ARC1
				FAD1	TPC1		SIW14
				YOR093C	RIB7		MRPL3
				YNL234W	HSF1		ARP5
				STE12	UTP22		PRP28
				ISU1	DNA2		YPR003C
				HNT1	ARO3		UTP4
				YNK1	UBA3		YIP3
				GRX3	SPT7		RPL38
				STE6	PDR17		END3
				DSS4	FLC3		YLR001C
				TIM12	VPS30		CCT8
				MLS1	YKR043C		STR2
				UBP16	SAC6		NSA1
				LEU5	COG6		FOL3
				GPB2	PEX6		PMR1
				FUM1	IES1		SUA7
				GPA1	SEC15		CMC2
				YMR130W	GPI19		YOL114C
				FAS1	MTC5		IMP2
				MIC17	ADE17		RNA15
				EHD3	AXL2		CCR4
				AAT2	SEC13		YIL001W
				CCP1	SEC59		RNT1
				GAT1	NIF3		RPN10
				SMD3	PRP19		HSE1
				AMA1	YUH1		DIA4
				ASG1	THR1		LIA1
				MSH3	PUF3		VPS36
				MTH1	MTR4		RBK1
				FRE6	RFU1		TSR2
				NIT2	SUN4		POP3
				ATG8	RSN1		NNT1
				DGA1	PRP9		GUD1
				SMD2	YLR241W		POP7
				PEX14	TAF9		OPI3
				MEP1	STH1		SEC61
				CAB2	SSM4		TOM71
				FBP26	SHP1		GPI8
				SER2	SGT2		VPS20
				YOR289W	LEU1		COX20
				RVS161	CLF1		GIS2
				YDR415C	HLJ1		FAF1
				PEX10	YML020W		SEC23
				AMD2	CAB5		ARV1
				TMA108	RRT12		RPN2
				TFB3	RAD1		PUS4
				TSC10	PIB2		SBA1
				CRC1	ILV6		NCA2
				DAK2	GLC7		LCB2
				YLR456W	SOD2		FZO1
				ADR1	MYO2		ALG8
				GET2	ADE12		OCA4
				ATG18	TRM44		SUI3
				POR1	HTB2		CHO1
				YGL185C	NUP57		RLM1
				QDR3	LAP2		DOM34
				YPR013C	SGD1		SEC21
				PDB1	SEC17		MST1
				SEF1	RAP1		YMR1
					MNN2		MRPL8
					DBP2		MED6
					SNF5		SMF1
					CBF1		RPL24B
					RTT106		PAM17
					YPR097W		VPS28
					KIN3		RPS22A
					CCA1		FMP21
					CRN1		DPH1
					YBT1		MAS2
					TIM22		HOM3
					PTH1		TIF35
					PDS5		MAF1
					SMC4		RPB4
					PPM1		YAE1
					VPS8		NOP1
					ARO8		SRP40
					RRM3		YHB1
					MRPL37		TPS3
					CTR9		APS3
					MRPL27		YBR220C
					PRI1		SEC63
					ADA2		TPO3
					ULS1		GCD1
					YBL055C		RAD30
					STE23		RPO31
					NAN1		RAD6
					GAS3		YGR031W
					YNL260C		USE1
					CDC50		YNL010W
					PSE1		FCF2
					CDC36		TLG2
					HOC1		NBP2
					SPT20		SAP1
					STU1		SWD1
					ATP4		PRP31
					EAF3		UBP2
					YLR137W		YPL236C
					ATP2		NOP4
					EOS1		TRP2
					RDH54		YGL114W
					CYC3		NHA1
					BUD31		JEM1
					MSB1		SYN8
					BCH2		YIL108W
					PSD1		YJL171C
					TIF11		SNQ2
					MLH1		UTP18
					YBR235W		EMC1
					DYN1		MSS116
					TOA1		ADP1
					TFC4		RTG3
					TUM1		YRB2
					ZPS1		ADE5,7
					RAD53		RPS4B
					MCM3		UBX5
					ATG20		EGD2
					PRP45		SWD2
					PRD1		RRP45
					RPL11A		YMR178W
					ACB1		ATP12
					RFA2		APP1
					SPA2		GCN20
					KCS1		BNA3
					TAF11		YOR111W
					DRS2		HAT1
					SET1		NPA3
					SAH1		MRM2
					RSF2		PKR1
					GYP7		ATG15
					BUD5		AIM13
					BUB3		CKB1
					CKA2		FTR1
					MSH2		PSK2
					THO1		FLX1
					RPL42B		RSM25
					YOR262W		TIM9
					YDL156W		MBF1
					YDJ1		SAP30
					KRI1		COX10
					YJU2		CAF16
					ECM21		PRP16
					DCD1		PRP24
					FMP32		FKS1
					BIM1		PKH3
					PEP3		YMR295C
					AZF1		RPA49
					ARP3		MET6
					CDC45		FPR3
					TAF10		CNA1
					RPS25A		YPK9
					UBC12		PGS1
					UBP10		GSH1
					SAP190		ARG7
					KAP114		PMT4
					SEC31		SQS1
					MPE1		CCT3
					GPI10		NUC1
					DNL4		DIS3
					CYR1		CAM1
					PIF1		RPS10A
					FKH2		ARG81
					HSH49		NUP84
					CHS3		YDR333C
					KEX2		NDC1
					TUS1		ENP1
					MMS21		PRE3
					IRE1		RRP17
					RIC1		NTG2
					YFH7		ISM1
					BSD2		GRS1
					ERV25		MMT1
					ROX1		PRB1
					PTM1		PHB2
					YGL085W		RRD1
					ASF1		TOM6
					AIM27		ERB1
					RSR1		HER2
					NGG1		DUS3
					SWR1		GRR1
					ORC5		YOL073C
					IRA1		TOM20
					YKL069W		SPS1
					TRS33		HEM2
					PCF11		CAJ1
					BUD16		RPN9
					RPN13		DPH2
					CTH1		SHY1
					SKT5		MRS2
					THS1		MRPL24
					YVC1		OST3
					RTG2		AIM31
					APL6		TSC13
					SAS3		RRP8
					YRB1		AIM41
					REV3		YET1
					YNL022C		PUP1
					YER152C		OST1
					DTD1		MEC3
					UPS2		RPP0
					POS5		COX12
					RCL1		ATG5
					BUD2		TSR4
					CTF8		ENP2
					HRT1		THI4
					TPM2		RPR2
					MKK1		RRP40
					POL3		PET112
					KIN1		CHL1
					PPM2		YOR378W
					PAT1		NOP58
					YLR278C		PFK26
					FMP10		MRPL7
					YBR138C		PRP4
					CTS2		IDI1
					YMR074C		CWH41
					HRB1		RBD2
					MRP10		SRP101
					VPS51		PRO3
					YER163C		YPR089W
					YHM2		FBA1
					PRP2		FCY2
					FRS2		SEN15
					SRB4		MET10
					NMT1		TAD2
					HST3		NOP14
					YPL107W		YSH1
					ROT2		RSM26
					LEU3		RIM1
					AVL9		PRP6
					MDM1		VTC4
					GDE1		YIL067C
					CDC25		TRM8
					IPL1		YDR090C
					RAS1		ILM1
					AVT2		SER1
					BSC5		YGR207C
					DBF2		YPL009C
					USO1		CKB2
					PTC6		ATP16
					MPS1		HCH1
					MET5		MRPL15
					HXK2		POP1
					RMD8		NEO1
					SSY1		SUP45
					RPL5		PRO1
					HOL1		YHR020W
					PET9		SEC24
					RSE1		NTH1
					MYO5		CCT7
					ATP10		RAT1
					CRM1		KGD1
					COQ10		SIN4
					ISW2		PEX29
					PGA3		HEM4
					YBL104C		GLO3
					ASE1		SSC1
					KAP122		OCA1
					SLH1		MNR2
					DCN1		VPS71
					HMLALPHA2		FPR1
					MDN1		LTV1
					MNS1		YOR283W
					YNR062C		CDC55
					GAL11		ABZ1
					PRE4		YJL132W
					CDC4		ESF2
					RPL19A		DRE2
					SNT2		SSN3
					RIA1		SCP1
					WRS1		YGR026W
					YKL171W		ECM16
					FYV10		TIF5
					SNX4		RPT6
					YNL181W		UTP8
					RPS15		TIP41
					ECM19		GRH1
					VBA1		UBP6
					PUF4		TIM23
					ALG3		VMA2
					STT4		PCP1
					NCL1		BPT1
					SGF29		RAI1
					VPS33		CWC22
					NBA1		HUA1
					SKI2		RTT10
					IME4		ARB1
					HIS5		CCM1
					RSC8		CNS1
					YDR341C		TRM2
					LSB6		RET1
					ORC1		TIM50
					IOC4		NIP7
					TAF12		MAP1
					NAS2		UTH1
					APA1		RPC82
					MCM2		NSA2
					MSS4		YMR258C
					DCR2		RNA1
					SEC16		DBP10
					YJU3		GAA1
					EDC3		SPE1
					VPS64		DBP9
					YPR084W		HRD3
					SDO1		BCS1
					GEA2		EFG1
					GPI13		HBN1
					RTT109		XDJ1
					TAF5		YML018C
					PXL1		RAD2
					ALF1		SMC3
					SLA2		VRG4
					CDC16		FIS1
					VPS13		BMS1
					VID28		SPT14
					SEC65		RPT4
					BET5		RPC25
					ADE4		MCX1
					TCB3		DLD1
					RPB3		VAC8
					DDI1		PGM2
					TMA64		RPN5
					LOC1		CDD1
					VPS41		TRK2
					PLP2		SAR1
					POA1		NRK1
					MES1		EMG1
					TRS20		GOS1
					TRP1		PIN4
					BEM1		GET4
					YFR016C		UBA2
					CDC42		PAM18
					BPL1		MSW1
					YEN1		CCT5
					ARF1		MCA1
					EXO84		IMP3
					CLB2		SLM5
					TPK2		MVD1
					SRP68		EAF1
					PAN3		ESS1
					AFG1		QRI1
					TAO3		MRPL28
					NUP188		XPT1
					RAD3		RIM2
					SAN1		CAP2
					PEP5		ASI1
					CDC21		HSL7
					RPG1		TFA1
					RAD18		AIM1
					HUL4		RPS18A
					SWC3		NMD3
					NMA111		GEM1
					SMA2		TRM13
					PCL1		KRE33
					EAF6		DBP7
					DUR3		GLE2
					RPL16A		ERG9
					VPS54		YTP1
					ARG3		ARH1
					AHC1		GCD11
					TWF1		MTM1
					RDS2		MSM1
					MET30		ZAP1
					PDX1		SSS1
					RPO26		YMR221C
					KRE5		YME1
					SEN34		DPL1
					GCD7		PWP1
					CDC12		PBS2
					YGR149W		LCB1
					SMC5		SRB8
					DSF2		TFB1
					ZRG17		KTR4
					YGR117C		GGC1
					PPA1		MRPL10
					RPP1B		MRP20
					LYS2		YPT6
					KHA1		PRE5
					NOC4		NAT2
					MLP1		RPF1
					YPT10		SWS2
					RAD33		RPB11
					POL5		MDL1
					TRS23		SSZ1
					MRPL19		NOP7
					NPL6		IFH1
					CBK1		YKR017C
					ATG12		YBP2
					TPD3		CAT5
					SPC34		BRR2
					COX23		IDH2
					SPF1		PHO87
					ATP19		RNH1
					RPS14B		ABC1
					MSH6		GPI17
					ARP8		YIM1
					UFE1		WAR1
					SAK1		RPL15B
					RTG1		MET16
					RFC4		KAP95
					MID1		YAL044W-A
					SNF8		YMR031C
					NCR1		YCR023C
					YCL057C-A		ILV1
					CDC24		YAP1801
					YPR147C		PRP43
					PET123		SEC27
					LTE1		RTN1
					MRE11		COX6
					SEH1		GET1
					TSC11		RPL37A
					SLD5		PHO81
					PPN1		KAR2
					RAM2		YDR352W
					CHC1		NAM2
					TOP3		THI73
					ECM5		RHO3
					SOK2		SRV2
					MGA2		SUB1
					PRP18		PTC7
					RPL33A		SNU66
					UBC8		FAP7
					RPA190		RGD1
					DAD4		OXA1
					RRN3		MDV1
					RAX2		STE4
					HCS1		SUV3
					COP1		UBC1
					FUN30		YPL150W
					SPP382		WHI2
					CCH1		SUP35
					YDL133W		RSM23
					RRI1		MET14
					PCL7		CIN4
					APC1		NHP2
					PHO2		SAM37
					YJL055W		YOR356W
					MRPS17		STS1
					UBP12		UTP15
					RPL26A		ALO1
					ACH1		CDC60
					ECM1		UTP11
					SMK1		VPS5
					YJR008W		JHD2
					YOR296W		VCX1
					DMA2		SSL1
					PRK1		SHE4
					SSO2		RRP7
					KOG1		TAF3
					HIR3		PRX1
					SET5		KEL3
					ARR3		PFS2
					VPS70		MNP1
					BBC1		SNO1
					GCD2		RAD23
					SPE3		MCH1
					TRA1		YLR283W
					WSS1		FMP30
					TGL2		RIX7
					QCR6		CSN12
					YJR111C		IZH2
					YHR097C		MSE1
					CLD1		CBP3
					DBP5		ERD2
					TUB1		SEC18
					SIF2		CPR7
					FHL1		ATG3
					TAM41		YKE2
					BTS1		ADE1
					MNN10		YLR104W
					SIZ1		SGN1
					SNF2		PNO1
					SEC72		SFL1
					TMA23		TPS1
					NUP157		GTR2
					TPO5		RSA4
					CAB4		MRPL51
					SAS2		RET3
					MTQ1		ELF1
					LEM3		RRP3
					MAM3		HSP78
					TAE1		CST6
					YTA7		AIM7
					RPS2		SEC11
					HPT1		MSF1
					BET2		VHS1
					URC2		RLP24
					THO2		YRB30
					ACO2		RPS8B
					VAN1		LAS21
					PMC1		UTP23
					RAD14		APM4
					ERG20		GUS1
					TRM82		MON1
					APT1		IML2
					SCL1		HIS4
					ATX2		COQ9
					IRC5		TRM1
					MOG1		RDL2
					RBA50		PMI40
					SWH1		LRO1
					RAD5		PAF1
					YMC1		YMR321C
					GET3		BRE2
					RPL13B		ADO1
					EMP70		PRP46
					GPI12		ARC18
					GYP5		CYB2
					SSL2		IZH3
					ATS1		CDC48
					RPA135		MAK11
					TRE2		SWC5
					MUQ1		YNR029C
					INO80		SLY1
					REG1		AMD1
					RPS5		LCB3
					SEC39		CUP9
					TIF34		YME2
					NDT80		BET3
					PPS1		VPS29
					SRS2		HMI1
					NGL2		MTQ2
					RAD28		YJR142W
					ORM1		SRP72
					CTR86		ELP3
					PCL5		KAP104
					MIR1		ULP2
					COG8		FMS1
					RRD2		BIO2
					SWI3		VTC1
					PKC1		PEP4
					YPR114W		YPR011C
					YLR419W		URM1
					IMP1		AKL1
					SPT5		ARO80
					HOM2		PEX7
					GFA1		PRP11
					NCS6		EBP2
					SEC8		SFH5
					YNL320W		MTC2
					RPH1		YBL036C
					TKL1		MCK1
					ATG16		MEF1
					ARO2		HSH155
					CHL4		STP3
					PMS1		RPB10
					YHR080C		CSL4
					MEU1		GRX2
					YLR050C		INO1
					ARG2		NTF2
					RRN7		SUI2
					EXO1		ARP6
					KIP2		MMF1
					MCM7		AIM17
					NHX1		GSP1
					SEC14		SKI6
					SAC3		GPI18
					VIP1		YSC84
					RIB5		SPB1
					CLC1		PCL2
					POL1		VPS55
					RER1		GCN1
					YHR113W		RTC5
					TAH18		UTP5
					PEP1		NUS1
					RBL2		ADE2
					DNF3		COQ5
					LEO1		YOL098C
					LAS17		FET5
					SUA5		THR4
					KCC4		ISD11
					GCN2		YIH1
					RPN1		RPS12
					SEC12		CLG1
					SEC6		RRP46
					IPP1		UTP21
					RPS0A		ADE13
					DDP1		TAX4
					TOM1		TRM5
					GIM3		GCN5
					SPT3		QRI7
					DPS1		CDC37
					NAB2		MRPL4
					ULA1		YOR022C
					SPO7		YHR202W
					CYT2		GLN4
					GCV3		RPS20
					VID27		LAP3
					BRF1		MSL1
					FAR11		HGH1
					YPL162C		LHS1
					RNR1		ICP55
					DEP1		ARX1
					MHP1		LIP5
					PHS1		CEM1
					COF1		HOS2
					MYO1		CCC1
					OMA1		EMP47
					POM152		PTP1
					QCR2		ALG7
					YDR061W		ZRC1
					CYT1		FRA1
					CEG1		VPS66
					RRT2		DUT1
					DUN1		MRPS5
					LYS1		TFG1
					ALA1		YML096W
					RGT1		PFA4
					TOP1		VTS1
					VPS25		URA7
					CDC11		HYR1
					PUS7		AIF1
					BNI4		CPR5
					YBR062C		DNF1
					MOT2		KRR1
					YKR096W		CLP1
					TRM112		SDA1
					VPS21		RIO2
					SMP3		YDL119C
					CSE1		RIO1
					SOL1		APL4
					SRC1		COG5
					ILS1		HEM12
					JJJ1		CBC2
					MTR10		ARC40
					NAT1		TUF1
					ORC2		MBA1
					YAK1		UBC6
					MLC1		TIM13
					SWE1		NOB1
					TRP5		UBP11
					BUB2		OXR1
					COS111		SYG1
					NUM1		RPB8
					DID2		YBR028C
					YOR390W		ERG8
					UBX3		AGX1
					SEC3		UTP20
					TAF4		HMT1
					PRI2		COX19
					RPL2A		VMA6
					HAP5		THI6
					REX2		BNA6
					SET2		MAS1
					RPL7A		YBR238C
					MSH1		FUN12
					TGS1		RPL32
					STB4		SOG2
					CUL3		NPR1
					BCK1		URA3
					MDS3		APD1
					YHC3		RPL22A
					TAD1		SDS22
					BUD6		YMR310C
					TEF2		HAT2
					GTB1		PEP7
					ATG22		YPT7
					RFA1		CCC2
					SWD3		TVP38
					YDL057W		MET7
					SCT1		COQ3
					CYC2		SIR2
					AVO2		SPP1
					MUB1		CDC43
					NPL4		DRS1
					NSL1		ADE6
					SES1		PTR3
					TOA2		ASP3-1
					GSF2		PRE2
					RRP43		RSM10
					SPC97		TMA22
					ECM29		RPT5
					PRP3		SED5
					PKH2		NIP1
					FMP41		SOR1
					GPI14		RPS26B
					CAF40		GCN3
					GWT1		TIM44
					RPL30		SPT8
					YLR422W		MSS2
					STT3		PSF3
					RIM21		YLH47
					AIM9		CWC24
					ROX3		YMR166C
					MTC1		HRK1
					RMD1		YNL305C
					FTH1		MIA40
					OSH3		MRH4
					YDR018C		PPZ2
					SSD1		KEX1
					RBG1		SHQ1
					CHK1		AUR1
					IKI3		HNM1
					YPK1		MAK21
					FOL2		SEC20
					SMC1		TEP1
					IFA38		YIL096C
					STM1		CTM1
					MMS2		MEF2
					SWI5		ALY2
					YDR266C		FES1
					ROT1		RRB1
					ALG1		EPT1
					REH1		MRPS12
					ERV46		FMC1
					CHS2		MNI1
					SNT1		RSM7
					VID30		RPF2
					CTK1		RRP12
					YOL057W		BGL2
					YUR1		TRS120
					KRE2		TAP42
					POL31		ALG9
					CAN1		PAP1
					TUP1		SEC22
					ATG7		KTR1
					SLX1		TRX1
					ITC1		BST1
					DCW1		LIP2
					IRR1		PRS4
					BUD13		CLN3
					RPN11		PPH22
					VPS60		RPP2B
					TBF1		DIE2
					CTP1		SKO1
					NOP16		CMC1
					RAD51		YOR021C
					TID3		IMD4
					HST4		POP5
					SLM3		NBP35
					ALG14		PSO2
					HRP1		APL3
					MSB4		MNN11
					PRR1		PHO88
					SAC1		RNR3
					MRPL36		SFP1
					DUG2		RCO1
					ILV5		SME1
					YNL011C		MET2
					PAM16		MED7
					TYW3		REV1
					NAP1		LTP1
					STU2		PSA1
					DAL81		RPA43
					CRP1		TFB4
					LAS1		RPS23B
					HIS7		MRPL9
					VPS4		COX11
					NUD1		UTP6
					RPL25		ERP3
					TIM21		GDA1
					BUD32		INM2
					KIN4		ERV29
					NUP49		AIM18
					TAF7		MRPL32
					YGR054W		PMT1
					UFD1		SEC62
					TOS1		PUP3
					DOA4		SUL1
					TAD3		GUF1
					DCC1		URE2
					YFL034W		CBR1
					PAB1		NEW1
					SPT16		RPC10
					URA5		CDC34
					MBP1		FCF1
					MGM101		YAF9
					RHO4		EMC4
					MPH1		OCT1
					NAM7		PER1
					RAD54		RPO41
					ZWF1		PRE7
					KAE1		ZPR1
					MSN5		LPE10
					PTC5		RPL39
					RCY1		YER064C
					SRP102		KTI12
					TYR1		ATP5
					NOG2		BCY1
					FAP1		MET1
					MCM4		SNP1
					MPP10		ART5
					TRP3		THI80
					KEL2		LPD1
					ADE8		TMT1
					AGE2		RFT1
					CDC1		RRS1
					SNF1		STE14
					EPL1		CHS5
					NOT3		YOR052C
					FYV4		VAS1
					JAC1		GLY1
					HBS1		ACF2
					SSY5		TMA19
					TPT1		MDM10
					BRL1		MRPS9
					YCR090C		RKR1
					VNX1		GLC3
					DYS1		YGR021W
					BZZ1		VPS35
					RPB5		RPS17A
					VPS9		YDL144C
					PDE1		PAC1
					NPT1		NRG1
					MAK10		PCT1
					YKU70		YKL077W
					VPS17		YDR286C
					YGR266W		YOR238W
					YBL095W		UTP10
					CDC5		UBC13
					YLR143W		PPG1
					SDH2		IPI1
					PSD2		HUB1
					YML002W		PTP2
					VRP1		ACT1
					AOS1		ZIM17
					SMF2		MAK5
					EFT2		TIF6
					SDH1		MSD1
					KTI11		PHO5
					GDI1		WHI3
					SNZ3		RPL27B
					NTO1		RKM2
					LAP4		TGL1
					CLN2		ERV1
					STE7		RPC40
					RER2		RPS16A
					SGF73		TIM54
					NUP2		DHR2
					ACK1		YLR326W
					BAS1		YFR045W
					APC2		YNL122C
					TRL1		UBR2
					YMR259C		DNM1
					VPS45		SPT15
					YIP1		PNG1
					UBC9		TCP1
					CMK2		ICE2
					AVO1		CBP6
					TVP18		SEC9
					NHP10		UBP3
					SAL1		UFD2
					SEC2		CBP4
					CRD1		YNL144C
					RUD3		ARA2
					SAS10		CTR1
					ALE1		NOP10
					HAP2		RSC9
					SCW11		MCR1
					ENT2		ALG2
					TRS31		UTP7
					MCD4		BRE1
					IRC3		SCP160
					RPB9		WWM1
					NAT3		GTS1
					YOR246C		CDC40
					SPE2		SEC1
					TFB2		RPT3
					CAC2		NMD5
					PSF2		ITR2
					YCF1		CAP1
					ESP1		DBP6
					RRP4		SWF1
					KAP120		PIM1
					TRM9		TAN1
					PKP2		YMR253C
					ADE3		TAF6
					PAN1		APM2
					TRM3		NOG1
					SAD1		PRE6
					RAD4		SKY1
					SKG3		CDC123
					VPH1		RPL14B
					ARG82		PMA1
					QNS1		RRG9
					PRC1		GLE1
					DJP1		ASN2
					NCB2		XKS1
					MSS1		MTG2
					PIL1		PWP2
					SSN2		YVH1
					YER140W		ECM2
					MUS81		SAM50
					VAC7		PGM3
					SLA1		LAT1
					LOS1		AFG3
					AIM10		HNT2
					VPS1		CAB3
					SEN1		ATX1
					SIP5		LYS12
					DUS1		YOR389W
					RFC5		RPP2A
					RPD3		HER1
					FPK1		MKT1
					STB3		ATE1
					YPL199C		TPO1
					PSF1		CTS1
					DPH5		MSS51
					SEN2		YNL035C
					NOP53		ORT1
					RTR1		MRPL6
					FCP1		THG1
					PDR5		LEU2
					RSP5		APM1
					CDC53		OSH6
					GRX6		RCK2
					MET13		SCD6
					GGA2		MHR1
					KTR5		RPN3
					SEC7		UPS1
					AVT1		HEM15
					HRR25		SMD1
					CTF4		BUD7
					ZDS2		SIL1
					GCN4		RLI1
					NNF1		HCR1
					POL12		PUF6
					IDH1		PRO2
					SHS1		RET2
					RMD5		MRPL25
					NSP1		APL1
					ATG4		TRM7
					RPL17B		AGP2
					MRS6		FMP25
					VPS53		ZUO1
					PPR1		FRS1
					RFC3		RME1
					AIM25		CCT2
					MET4		PEP8
					SPO14		GPI2
					YJR107W		HRD1
					ATP20		PET100
					POL4		UMP1
					YAP1		IKI1
					MDL2		NPP2
					RTC1		SUR2
					YGR205W		YIL091C
					FAT1		GPI16
					MET18		COX4
					HRQ1		SAM2
					OGG1		FAU1
					RIM101		HUT1
					SLU7		QCR7
					WSC3		TIF4632
					SSB2		HIS2
					RPL4A		ERV41
					TOR2		YLR253W
					MCM10		GYP1
					GPR1		HYM1
					RHO2		PEX30
					SFB3		OLE1
					RSM24		YHR009C
					YNL108C		SNF7
					DAP2		GLR1
					RAX1		RPP1
					LST8		ARP4
					ECO1		OST2
					NGR1		RDI1
					PHO89		TLG1
					MDR1		RRP9
					DPB4		ABZ2
					VPS74		YMR210W
					PFY1		TCA17
					VPS68		DID4
					YPR091C		ATP14
					OCA2		TCB1
					PRS3		CWC2
					RGD2		CKI1
					HIR2		MRPS16
					SEY1		CRH1
					ISY1		SRP1
					VBA2		YDC1
					IKS1		TSR1
					GRX5		YPL109C
					PCM1		GAL4
					TRM10		SNU13
					RVB2		YBL107C
					YFR006W		DCG1
					MOB1		COQ1
					OPY2		COX18
					YOR1		IRC20
					RPL3		RIP1
					PTC2		NYV1
					ECM14		RRP6
					ARP9		ADD66
					CET1		SGV1
					NPR3		CNE1
					VAC14		TFP1
					YGR012W		ENT4
					TUB4		MSN2
					VMA7		PRT1
					YJR116W		ATP3
					SSK22		APE2
					HOF1		CCL1
					APN1		RML2
					RSM27		IMG1
					AVT3		YNR063W
					RPC17		HDA3
					TAF14		RKM4
					YLR352W		BRE5
					CDC33		GRE3
					UTP13		SKI3
					AMN1		DLD2
					MNL1		KEM1
					CLU1		YOR292C
					MTC6		GDB1
					MCD1		LAG1
					UBC11		JIP5
					LRG1		ASH1
					PRP8		ALD2
					TSR3		RAD7
					RAD26		INP53
					VAM3		BUD23
					PML1		YDR336W
					IMG2		UBP8
					HST2		MRPS28
					HSP82		MDE1
					RFX1		VMA4
					CDH1		GTR1
					THP1		ETP1
					HOS4		MRPL35
					UTP30		SMM1
					SGS1		FIP1
					CHD1		TMS1
					ATG26		CUE3
					YBR242W		SEC53
					NEM1		HAS1
					SNF12		URB1
					NUP120		SKI8
					RPS7B		SOF1
					RSC2		PAH1
					MTO1		BMH2
					LSB5		DST1
					YGR102C		HEM3
					CSR1		YTH1
					RPS1B		RLP7
					ISN1		SOK1
					YIR007W		PMT6
					KIN28		BFR1
					DIB1		GCS1
					NRP1		ERV2
					TAF1		SPE4
					YND1		TPI1
					SWI1		FMP27
					HRT3		MAK16
					MGS1		ARD1
					EMI1		MAM33
					YOP1		DED81
					CYM1		PIS1
					PAN2		TRM12
					BDP1		BOR1
					UBC7		BUB1
					AKR1		MSG5
					ATM1		YEF3
					MEC1		TFA2
					RPL12B		SAT4
					STE24		PXR1
					SNF4		YMR185W
					NOP6		MET17
					CAK1		POL30
					YOL075C		MRP8
					RCE1		GCD6
					YJR098C		YER010C
					MDJ1		MTG1
					SYF1		VID24
					YMD8		URA2
					POB3		MRPL23
					RRP42		SNG1
					TRM11		RPC31
					RPS13		YPL191C
					SUB2		IPI3
					YHP1		HSP104
					ARO1		SQT1
					YCR016W		RPN8
					VPS15		YER156C
					FAB1		PTP3
					EAR1		MRP1
					PRP39		SRT1
					BUD17		MEX67
					PBP2		IMP4
					DCS1		WBP1
					YDR109C		RTS2
					YCS4		CCT4
					ISC1		UBA1
					NUP192		POP2
					ALG12		PTK2
					HIS3		COX13
					LUC7		RPN6
					SPT10		THI20
					VPS24		AIM38
					NAR1		DIM1
					ANP1		AIM29
					PRP21		CCT6
					LAA1		MRPL49
					ADK1		LSG1
					ARP1		ATG13
					IGO2		SVP26
					DBF4		COX5B
					SRB7		YDR089W
					HMO1		MET3
					ROG1		ALG5
					RTF1		ESA1
					STE50		YNL217W
					RFC1		YBR141C
					OTU2		RPN7
					RHO1		RTC6
					LYS4		MNN9
					SNX3		RSM22
					YPR153W		PUT1
					CDC23		YMR027W
					RIM15		NOC3
					VPS34		PET117
					MDM12		YGR125W
					YPT32		PHO80
					RPB2		YLR063W
					ARP7		GAL10
					NSE4		SPN1
					GVP36		MGE1
					CIN1		KAP123
					YKL215C		DBP8
					ABP140		OAC1
					SLM1		YAR1
					ATG11		UTR4
					SIN3		ATP17
							ABP1
							BRX1
							RIB2
							YKR051W
							SEC26
							DSE4
							GYP8
							REI1
